# Supplementary material for: Genome sequencing of Plasmodium malariae identifies continental segregation and mutations associated with reduced pyrimethamine susceptibility
Source: Nat Commun. 2024 Dec 30;15:10779. doi: 10.1038/s41467-024-55102-3 (PMC11685946; doi:10.1038/s41467-024-55102-3)
Supplement: Supplementary file 4 — Supplementary Data 1-12 [file 41467_2024_55102_MOESM4_ESM.xlsx]

## Sheet: SD1
Supplementary Data 1. Isolates in P. malariae genomic database
Distibution of all 251 isolates (including novel sequence data and previously sequenced isolates) in the genomics database pre-filtering, and post-filtering (n = 157) for population genetics, and filtering of monocloncal isolates (FWS > 0.85, monoclonal isolates n = 136)
Region	Country	No. locations	No. sequenced	Population genetic analysis	Monoclonal isolates (FWS>0.85)
South America	Brazil	4	12	5	4
	Colombia	1	2	0	NA
	French Guiana	1	1	1	1
	Venezuela	1	1	0	NA
West Africa	Algeria	1	1	1	1
	Ghana	1	15	15	13
	Guinea	1	3	2	1
	Ivory Coast	1	1	1	1
	Liberia	1	3	1	0
	Mali	1	1	1	1
	Nigeria	1	33	25	22
	Senegal	1	1	1	1
	Sierra Leone	1	10	7	7
	The Gambia	1	1	0	NA
Central Africa	Angola	1	18	10	9
	Cameroon	1	7	6	6
	Central African Republic	1	1	0	NA
	Democratic Republic of Congo	1	1	1	1
	Congo	1	8	7	6
	Equitorial Guinea	1	1	1	1
	Gabon	1	19	8	6
East and Southern Africa	Kenya	1	22	11	11
	Malawi	1	6	5	5
	Mozambique	1	1	1	1
	Sudan	1	10	10	9
	Tanzania	1	26	2	1
	Uganda	1	16	12	12
Asia	Bangladesh	1	6	4	0
	Indonesia	1	1	1	1
	Malaysia	1	1	1	1
	Thailand	2	20	16	14
Oceania	Papua New Guinea	1	1	1	0
Unknown	Unknown	0	1	0	NA
TOTAL	31	36	251	157	136

## Sheet: SD2
Supplementary Data 2. Metadata for all isolates included in the genomics database.
Metadata for all isolates including novel sequence data and previously published included in the P. malariae genomics database. Isolates included in the filtered genomics database used in population genetics analysis are in white cells, those removed from the filtered database are highlighted in grey.
Sample_ID	Accession_code_ENA	Continent	Region	Country	Specific location	Year	Novel	Sequencing technology	Amplification	Traveller	Total_reads	Mapped_reads	Per_mapped	Pos_cov5	Pos_cov10	Per_Cov5	Per_cov10	Pipeline_QC_Pass	Centrifuge_QC_Pass	Final_QC_Pass
ERR1355078	ERR1355078	Asia	Asia	Malaysia	Malaysia		Rutledge_2017	Illumina	No	TRUE	2528847	2255847	89.20%	26981052	14861224	91.21	50.24	TRUE	TRUE	TRUE
ERR1355083	ERR1355083	Asia	Asia	Indonesia	Indonesia		Rutledge_2017	Illumina	No	TRUE	384031	203315	52.94%	396716	32312	1.34	0.11	TRUE	TRUE	TRUE
ERR2988175	ERR2988175	Africa	West Africa	Guinea	Guinea	2013	Rutledge_2017	Illumina	No	TRUE	3857472	2072844	53.74%	25697141	10991455	86.87	37.16	TRUE	TRUE	TRUE
ERR2988179	ERR2988179	Africa	West Africa	Mali	Faladje		Rutledge_2017	Illumina	No	FALSE	4137231	3862907	93.37%	28631839	26615866	96.8	89.98	TRUE	TRUE	TRUE
KB3	ERS20919705	Africa	East and Southern Africa	Kenya	Kenya		TRUE	Illumina	SWGA_Pmset1	FALSE	2953430	308718	10.45%	48542	22350	0.16	0.08	FALSE	FALSE	FALSE
kC1	ERS20919706	Africa	East and Southern Africa	Kenya	Kenya		TRUE	Illumina	SWGA_Pmset1	FALSE	3027993	457682	15.12%	46769	28802	0.16	0.1	FALSE	FALSE	FALSE
KC2	ERS20919707	Africa	East and Southern Africa	Kenya	Kenya		TRUE	Illumina	SWGA_Pmset1	FALSE	2678269	374424	13.98%	35900	18182	0.12	0.06	FALSE	FALSE	FALSE
KC3	ERS20919708	Africa	East and Southern Africa	Kenya	Kenya		TRUE	Illumina	SWGA_Pmset1	FALSE	3405010	442748	13.00%	47330	23139	0.16	0.08	FALSE	FALSE	FALSE
KC5	ERS20919709	Africa	East and Southern Africa	Kenya	Kenya		TRUE	Illumina	SWGA_Pmset1	FALSE	2745876	449039	16.35%	133512	44100	0.45	0.15	FALSE	FALSE	FALSE
KD2	ERS20919710	Africa	East and Southern Africa	Kenya	Kenya		TRUE	Illumina	SWGA_Pmset1	FALSE	2569376	673966	26.23%	2496126	620984	8.44	2.1	FALSE	TRUE	FALSE
KG11	ERS20919711	Africa	East and Southern Africa	Kenya	Kenya		TRUE	Illumina	SWGA_Pmset1	FALSE	3198339	300906	9.41%	49167	22379	0.17	0.08	FALSE	FALSE	FALSE
KG12	ERS20919712	Africa	East and Southern Africa	Kenya	Kenya		TRUE	Illumina	SWGA_Pmset1	FALSE	3497201	526043	15.04%	38951	18738	0.13	0.06	FALSE	FALSE	FALSE
KH4	ERS20919713	Africa	East and Southern Africa	Kenya	Kenya		TRUE	Illumina	SWGA_Pmset1	FALSE	2746501	411305	14.98%	86180	30799	0.29	0.1	FALSE	FALSE	FALSE
PM_AGO_001	ERS20919620	Africa	Central Africa	Angola	Angola		TRUE	Illumina	SWGA_Pmset1	TRUE	7049329	4761004	67.54%	25391661	18416113	85.84	62.26	TRUE	TRUE	TRUE
PM_AGO_002	ERS20919621	Africa	Central Africa	Angola	Angola		TRUE	Illumina	SWGA_Pmset1	TRUE	6831072	2904984	42.53%	19472799	9149047	65.83	30.93	TRUE	TRUE	TRUE
PM_AGO_003	ERS20919622	Africa	Central Africa	Angola	Angola		TRUE	Illumina	SWGA_Pmset1	TRUE	6606859	4450913	67.37%	25547892	18324886	86.37	61.95	TRUE	TRUE	TRUE
PM_AGO_004_com	ERS20919623	Africa	Central Africa	Angola	Angola	2014	TRUE	Illumina	SWGA_Pmset1	TRUE	9648872	1774028	18.39%	11777432	3479258	39.82	11.76	TRUE	TRUE	TRUE
PM_AGO_005_com	ERS20919624	Africa	Central Africa	Angola	Angola	2015	TRUE	Illumina	SWGA_Pmset1	TRUE	9894126	3382270	34.18%	3848661	2762498	13.01	9.34	FALSE	FALSE	FALSE
PM_AGO_006	ERS20919625	Africa	Central Africa	Angola	Angola	2001	TRUE	Illumina	SWGA_Pmset1	FALSE	6965388	6116079	87.81%	11128919	6045200	37.62	20.44	TRUE	TRUE	TRUE
PM_AGO_007	ERS20919626	Africa	Central Africa	Angola	Angola	2005	TRUE	Illumina	SWGA_Pmset1	FALSE	5446011	4445218	81.62%	23817693	16490211	80.52	55.75	TRUE	TRUE	TRUE
PM_AGO_008	ERS20919627	Africa	Central Africa	Angola	Angola	2010	TRUE	Illumina	SWGA_Pmset1	FALSE	4912445	2160017	43.97%	113776	60929	0.38	0.21	FALSE	FALSE	FALSE
PM_AGO_009	ERS20919628	Africa	Central Africa	Angola	Angola	2019	TRUE	Illumina	SWGA_Pmset1	TRUE	4449897	3077862	69.17%	20815607	11036490	70.37	37.31	TRUE	TRUE	TRUE
PM_AGO_010	ERS20919629	Africa	Central Africa	Angola	Angola	2019	TRUE	Illumina	SWGA_Pmset1	TRUE	6011635	4678064	77.82%	25841107	18778397	87.36	63.48	TRUE	TRUE	TRUE
PM_AGO_011	ERS20919630	Africa	Central Africa	Angola	Angola	2017	TRUE	Illumina	SWGA_Pmset1	FALSE	7688972	405713	5.28%	309572	63123	1.05	0.21	FALSE	FALSE	FALSE
PM_AGO_012	ERS20919631	Africa	Central Africa	Angola	Angola	2017	TRUE	Illumina	SWGA_Pmset1	FALSE	11504300	10179644	88.49%	26072363	21465948	88.14	72.57	TRUE	TRUE	TRUE
PM_AGO_013	ERS20919632	Africa	Central Africa	Angola	Angola	2017	TRUE	Illumina	SWGA_Pmset1	FALSE	10955507	9359799	85.43%	19953340	12977327	67.46	43.87	TRUE	TRUE	TRUE
PM_BAN_001	ERS20919640	Asia	Asia	Bangladesh	Bangladesh		TRUE	Nanopore	SWGA_Pmset1	FALSE	3784720	2385493	0.6303	18175881	8437434	61.45	28.52	TRUE	TRUE	TRUE
PM_BAN_002	ERS20919641	Asia	Asia	Bangladesh	Bangladesh		TRUE	Nanopore	SWGA_Pmset1	FALSE	2197384	970985	0.4419	28731799	26241920	97.13	88.72	TRUE	TRUE	TRUE
PM_BAN_003	ERS20919642	Asia	Asia	Bangladesh	Bangladesh		TRUE	Nanopore	SWGA_Pmset1	FALSE	3835932	1811529	0.4723	29246411	28473359	98.87	96.63	TRUE	TRUE	TRUE
PM_BAN_004	ERS20919643	Asia	Asia	Bangladesh	Bangladesh		TRUE	Nanopore	SWGA_Pmset1	FALSE	2811265	1338645	0.4762	28400402	25443027	96.01	86.02	TRUE	TRUE	TRUE
PM_BAN_005	ERS20919638	Asia	Asia	Bangladesh	Bangladesh		TRUE	Illumina	SWGA_Pmset1	FALSE	956531	605391	63.29%	42531	28579	0.14	0.1	FALSE	FALSE	FALSE
PM_BAN_006	ERS20919639	Asia	Asia	Bangladesh	Bangladesh		TRUE	Illumina	SWGA_Pmset1	FALSE	3591714	3404557	94.79%	190910	136511	0.65	0.46	FALSE	FALSE	FALSE
PM_BRA_001	ERS20919644	South America	South America	Brazil	Natividade da Serra		TRUE	Illumina	SWGA_Pmset1	FALSE	3283135	1084785	33.04%	6821674	1920998	23.06	6.49	TRUE	TRUE	TRUE
PM_BRA_003	ERS20919645	South America	South America	Brazil	Santa Catarina		TRUE	Illumina	SWGA_Pmset1	FALSE	5199914	975852	18.77%	67737	44242	0.23	0.15	FALSE	FALSE	FALSE
PM_BRA_004	ERS20919646	South America	South America	Brazil	Juquitiba SP		TRUE	Illumina	SWGA_Pmset1	FALSE	5927555	4312712	72.76%	20527174	13105223	69.4	44.3	TRUE	TRUE	TRUE
PM_BRA_005	ERS20919647	South America	South America	Brazil	Juquitiba SP		TRUE	Illumina	SWGA_Pmset1	FALSE	4928608	4036362	81.90%	22236319	14564134	75.17	49.24	TRUE	TRUE	TRUE
PM_BRA_006	ERS20919648	South America	South America	Brazil	Iguape SP		TRUE	Illumina	SWGA_Pmset1	FALSE	5656789	1093963	19.34%	132947	72538	0.45	0.25	FALSE	FALSE	FALSE
PM_BRA_007	ERS20919649	South America	South America	Brazil	Juquitiba SP		TRUE	Illumina	SWGA_Pmset1	FALSE	5389919	2521787	46.79%	14550200	6990937	49.19	23.63	TRUE	TRUE	TRUE
PM_BRA_008	ERS20919650	South America	South America	Brazil	Juquitiba SP		TRUE	Illumina	SWGA_Pmset1	FALSE	2841718	679500	23.91%	62223	27290	0.21	0.09	FALSE	FALSE	FALSE
PM_BRA_009	ERS20919651	South America	South America	Brazil	Juquitiba SP		TRUE	Illumina	SWGA_Pmset1	FALSE	4986465	252696	5.07%	95004	41456	0.32	0.14	FALSE	FALSE	FALSE
PM_BRA_010	ERS20919652	South America	South America	Brazil	Juquitiba SP		TRUE	Illumina	SWGA_Pmset1	FALSE	5177880	1030983	19.91%	236950	129044	0.8	0.44	FALSE	FALSE	FALSE
PM_BRA_011	ERS20919653	South America	South America	Brazil	Juquitiba SP		TRUE	Illumina	SWGA_Pmset1	FALSE	5061121	846650	16.73%	91374	64329	0.31	0.22	FALSE	FALSE	FALSE
PM_BRA_012	ERS20919654	South America	South America	Brazil	Iguape SP		TRUE	Illumina	SWGA_Pmset1	FALSE	4175569	713714	17.09%	91445	43646	0.31	0.15	FALSE	FALSE	FALSE
PM_BRA_013	ERS20919655	South America	South America	Brazil	Santa Catarina	2019	TRUE	Illumina	SWGA_Pmset1	FALSE	4011831	3282962	81.83%	18980484	10882216	64.17	36.79	TRUE	TRUE	TRUE
PM_CAF_001	ERS20919663	Africa	Central Africa	CAR	CAR	2015	TRUE	Illumina	SWGA_Pmset1	TRUE	5280068	1151075	21.80%	5680016	1303720	19.2	4.41	TRUE	FALSE	FALSE
PM_CIV_001	ERS20919704	Africa	West Africa	Ivory Coast	Ivory Coast	2015	TRUE	Illumina	SWGA_Pmset1	TRUE	6713310	2648909	39.46%	19543234	9700338	66.07	32.79	TRUE	TRUE	TRUE
PM_CMR_001	ERS20919656	Africa	Central Africa	Cameroon	Cameroon		TRUE	Illumina	SWGA_Pmset1	TRUE	3827977	2510420	65.58%	17884181	9924364	60.46	33.55	TRUE	TRUE	TRUE
PM_CMR_002	ERS20919657	Africa	Central Africa	Cameroon	Cameroon		TRUE	Illumina	SWGA_Pmset1	TRUE	4901480	4108260	83.82%	25990897	19400269	87.87	65.59	TRUE	TRUE	TRUE
PM_CMR_003	ERS20919658	Africa	Central Africa	Cameroon	Cameroon		TRUE	Illumina	SWGA_Pmset1	FALSE	4165541	2895346	69.51%	15495004	8111856	52.38	27.42	TRUE	TRUE	TRUE
PM_CMR_004	ERS20919659	Africa	Central Africa	Cameroon	Cameroon		TRUE	Illumina	SWGA_Pmset1	TRUE	30057145	5423060	18.04%	15128846	10554779	51.15	35.68	TRUE	TRUE	TRUE
PM_CMR_005	ERS20919660	Africa	Central Africa	Cameroon	Cameroon		TRUE	Illumina	SWGA_Pmset1	TRUE	31843594	4281385	13.45%	10616711	6499858	35.89	21.97	FALSE	TRUE	FALSE
PM_CMR_006	ERS20919661	Africa	Central Africa	Cameroon	Cameroon		TRUE	Illumina	SWGA_Pmset1	TRUE	29555524	15945533	53.95%	27793369	25099143	93.96	84.85	TRUE	TRUE	TRUE
PM_CMR_007	ERS20919662	Africa	Central Africa	Cameroon	Cameroon		TRUE	Illumina	SWGA_Pmset1	TRUE	30805384	15753901	51.14%	28897838	28174978	97.69	95.25	TRUE	TRUE	TRUE
PM_COD_001	ERS20919767	Africa	Central Africa	DRC	DRC		TRUE	Illumina	SWGA_Pmset1	TRUE	5858851	2185839	37.31%	14863753	5637065	50.25	19.06	TRUE	TRUE	TRUE
PM_COG_001	ERS20919768	Africa	Central Africa	Congo	Congo		TRUE	Illumina	SWGA_Pmset1	TRUE	5220000	1635391	31.33%	13874402	4385754	46.91	14.83	TRUE	TRUE	TRUE
PM_COG_002	ERS20919769	Africa	Central Africa	Congo	Congo		TRUE	Illumina	SWGA_Pmset1	TRUE	5468561	2661617	48.67%	22069642	11379561	74.61	38.47	TRUE	TRUE	TRUE
PM_COG_003	ERS20919770	Africa	Central Africa	Congo	Congo		TRUE	Illumina	SWGA_Pmset1	TRUE	6062412	1612197	26.59%	12274646	3372406	41.5	11.4	TRUE	TRUE	TRUE
PM_COG_004	ERS20919771	Africa	Central Africa	Congo	Congo		TRUE	Illumina	SWGA_Pmset1	TRUE	6036723	3179788	52.67%	23962789	14322829	81.01	48.42	TRUE	TRUE	TRUE
PM_COG_005	ERS20919772	Africa	Central Africa	Congo	Congo		TRUE	Illumina	SWGA_Pmset1	TRUE	7357853	4480973	60.90%	25411073	18340468	85.91	62	TRUE	TRUE	TRUE
PM_COG_006	ERS20919773	Africa	Central Africa	Congo	Congo		TRUE	Illumina	SWGA_Pmset1	TRUE	5843079	1792361	30.67%	10216169	3723794	34.54	12.59	TRUE	TRUE	TRUE
PM_COG_007	ERS20919774	Africa	Central Africa	Congo	Congo	2019	TRUE	Illumina	SWGA_Pmset1	TRUE	4940735	580636	11.75%	1702103	355935	5.75	1.2	FALSE	TRUE	FALSE
PM_COG_008	ERS20919775	Africa	Central Africa	Congo	Congo		TRUE	Illumina	SWGA_Pmset1	TRUE	25806301	14353171	55.62%	28188283	26483596	95.3	89.53	TRUE	TRUE	TRUE
PM_COL_001	ERS20919664	South America	South America	Colombia	Colombia		TRUE	Illumina	SWGA_Pmset1	FALSE	1992509	1709233	85.78%	30105	18194	0.1	0.06	FALSE	FALSE	FALSE
PM_COL_002	ERS20919665	South America	South America	Colombia	Colombia		TRUE	Illumina	SWGA_Pmset1	FALSE	1861753	1582291	84.99%	25683	15290	0.09	0.05	FALSE	TRUE	FALSE
PM_DZA_001	ERS20919619	Africa	West Africa	Algeria	Algeria		TRUE	Illumina	SWGA_Pmset1	TRUE	11400716	4933182	43.27%	24110599	17430384	81.51	58.93	TRUE	TRUE	TRUE
PM_GAB_001	ERS20919668	Africa	Central Africa	Gabon	Gabon		TRUE	Illumina	SWGA_Pmset1	TRUE	6549129	4047931	61.81%	1302246	502245	4.4	1.7	FALSE	TRUE	FALSE
PM_GAB_002	ERS20919669	Africa	Central Africa	Gabon	Gabon		TRUE	Illumina	SWGA_Pmset1	TRUE	39133287	26858562	68.63%	29122276	28925230	98.45	97.79	TRUE	TRUE	TRUE
PM_GAB_003	ERS20919670	Africa	Central Africa	Gabon	Gabon		TRUE	Illumina	SWGA_Pmset1	TRUE	35370027	34754204	98.26%	29273277	28875371	98.96	97.62	TRUE	TRUE	TRUE
PM_GAB_004	ERS20919671	Africa	Central Africa	Gabon	Gabon		TRUE	Illumina	SWGA_Pmset1	TRUE	33032317	10587843	32.05%	26847696	21857173	90.76	73.89	TRUE	FALSE	FALSE
PM_GAB_005	ERS20919672	Africa	Central Africa	Gabon	Gabon		TRUE	Illumina	SWGA_Pmset1	TRUE	31752775	5834074	18.37%	21008685	13139524	71.02	44.42	TRUE	FALSE	FALSE
PM_GAB_006	ERS20919673	Africa	Central Africa	Gabon	Gabon		TRUE	Illumina	SWGA_Pmset1	TRUE	30512533	9009173	29.53%	23995014	17643922	81.12	59.65	TRUE	FALSE	FALSE
PM_GAB_007	ERS20919674	Africa	Central Africa	Gabon	Gabon		TRUE	Illumina	SWGA_Pmset1	TRUE	29449870	7515844	25.52%	24347927	18382525	82.31	62.15	TRUE	TRUE	TRUE
PM_GAB_008	ERS20919675	Africa	Central Africa	Gabon	Gabon		TRUE	Illumina	SWGA_Pmset1	TRUE	29215319	4176866	14.30%	8592338	5200964	29.05	17.58	FALSE	TRUE	FALSE
PM_GAB_009	ERS20919676	Africa	Central Africa	Gabon	Gabon		TRUE	Illumina	SWGA_Pmset1	TRUE	33854504	21539462	63.62%	28892583	28408459	97.68	96.04	TRUE	TRUE	TRUE
PM_GAB_010	ERS20919677	Africa	Central Africa	Gabon	Gabon		TRUE	Illumina	SWGA_Pmset1	TRUE	38349459	3281890	8.56%	7888097	2760157	26.67	9.33	FALSE	FALSE	FALSE
PM_GAB_011	ERS20919678	Africa	Central Africa	Gabon	Gabon		TRUE	Illumina	SWGA_Pmset1	TRUE	35106096	26623781	75.84%	29184733	28641027	98.66	96.83	TRUE	TRUE	TRUE
PM_GAB_012	ERS20919679	Africa	Central Africa	Gabon	Gabon		TRUE	Illumina	SWGA_Pmset1	TRUE	14363947	2277408	15.86%	5599965	2571570	18.93	8.69	FALSE	FALSE	FALSE
PM_GAB_013	ERS20919680	Africa	Central Africa	Gabon	Gabon		TRUE	Illumina	SWGA_Pmset1	TRUE	37415842	36029556	96.29%	28864309	28602769	97.58	96.7	TRUE	TRUE	TRUE
PM_GAB_014	ERS20919681	Africa	Central Africa	Gabon	Gabon		TRUE	Illumina	SWGA_Pmset1	TRUE	36267014	4418522	12.18%	7603350	2768250	25.7	9.36	FALSE	FALSE	FALSE
PM_GAB_015	ERS20919682	Africa	Central Africa	Gabon	Gabon		TRUE	Illumina	SWGA_Pmset1	TRUE	34522893	22996930	66.61%	28866733	28179138	97.59	95.26	TRUE	TRUE	TRUE
PM_GAB_016	ERS20919683	Africa	Central Africa	Gabon	Gabon		TRUE	Illumina	SWGA_Pmset1	TRUE	34830139	33505195	96.20%	28964683	28690716	97.92	96.99	TRUE	TRUE	TRUE
PM_GAB_017	ERS20919684	Africa	Central Africa	Gabon	Gabon		TRUE	Illumina	SWGA_Pmset1	TRUE	12132932	2458160	20.26%	3176302	1961331	10.74	6.63	FALSE	FALSE	FALSE
PM_GAB_018	ERS20919685	Africa	Central Africa	Gabon	Gabon		TRUE	Illumina	SWGA_Pmset1	TRUE	28173077	16855071	59.83%	28310212	25487163	95.71	86.16	TRUE	FALSE	FALSE
PM_GAB_019	ERS20919686	Africa	Central Africa	Gabon	Gabon		TRUE	Illumina	SWGA_Pmset1	TRUE	40983130	3730794	9.10%	4334670	1861804	14.65	6.29	FALSE	FALSE	FALSE
PM_GHA_001	ERS20919687	Africa	West Africa	Ghana	Ghana		TRUE	Illumina	SWGA_Pmset1	TRUE	6569115	2842789	43.28%	19399200	9352708	65.58	31.62	TRUE	TRUE	TRUE
PM_GHA_002	ERS20919688	Africa	West Africa	Ghana	Ghana	2014	TRUE	Illumina	SWGA_Pmset1	TRUE	4073535	1544256	37.91%	14261727	4391710	48.21	14.85	TRUE	TRUE	TRUE
PM_GHA_003	ERS20919689	Africa	West Africa	Ghana	Ghana	2014	TRUE	Illumina	SWGA_Pmset1	TRUE	5615395	2785419	49.60%	22823816	12251669	77.16	41.42	TRUE	TRUE	TRUE
PM_GHA_004_com	ERS20919690	Africa	West Africa	Ghana	Ghana		TRUE	Illumina	SWGA_Pmset1	TRUE	9754164	1426121	14.62%	2469426	484296	8.35	1.64	TRUE	TRUE	TRUE
PM_GHA_005	ERS20919691	Africa	West Africa	Ghana	Ghana	2015	TRUE	Illumina	SWGA_Pmset1	TRUE	5669951	1484215	26.18%	11182110	3037305	37.8	10.27	TRUE	TRUE	TRUE
PM_GHA_006	ERS20919692	Africa	West Africa	Ghana	Ghana	2015	TRUE	Illumina	SWGA_Pmset1	TRUE	6505780	2419861	37.20%	19969306	9305784	67.51	31.46	TRUE	TRUE	TRUE
PM_GHA_007	ERS20919693	Africa	West Africa	Ghana	Ghana	2013	TRUE	Illumina	SWGA_Pmset1	TRUE	5084519	1700415	33.44%	14092509	4665835	47.64	15.77	TRUE	TRUE	TRUE
PM_GHA_008	ERS20919694	Africa	West Africa	Ghana	Ghana	2017	TRUE	Illumina	SWGA_Pmset1	TRUE	6275118	1798101	28.65%	11414984	3347165	38.59	11.32	TRUE	TRUE	TRUE
PM_GHA_009	ERS20919695	Africa	West Africa	Ghana	Ghana	2013	TRUE	Illumina	SWGA_Pmset1	TRUE	5724572	1739712	30.39%	13884434	4511859	46.94	15.25	TRUE	TRUE	TRUE
PM_GHA_010	ERS20919696	Africa	West Africa	Ghana	Ghana	2011	TRUE	Illumina	SWGA_Pmset1	TRUE	6614123	4976524	75.24%	25932910	19968643	87.67	67.51	TRUE	TRUE	TRUE
PM_GHA_011	ERS20919697	Africa	West Africa	Ghana	Ghana		TRUE	Illumina	SWGA_Pmset1	TRUE	6828425	2375480	34.79%	16915873	7248415	57.19	24.5	TRUE	TRUE	TRUE
PM_GHA_012	ERS20919698	Africa	West Africa	Ghana	Ghana	2019	TRUE	Illumina	SWGA_Pmset1	TRUE	4721775	3110445	65.87%	19129487	10033122	64.67	33.92	TRUE	TRUE	TRUE
PM_GHA_014	ERS20919699	Africa	West Africa	Ghana	Ghana	2019	TRUE	Illumina	SWGA_Pmset1	TRUE	11613147	7756946	66.79%	28323101	26009834	95.75	87.93	TRUE	TRUE	TRUE
PM_GHA_015	ERS20919700	Africa	West Africa	Ghana	Ghana	2019	TRUE	Illumina	SWGA_Pmset1	TRUE	28245922	12753627	45.15%	28830221	27718383	97.47	93.71	TRUE	TRUE	TRUE
PM_GHA_016	ERS20919701	Africa	West Africa	Ghana	Ghana	2019	TRUE	Illumina	SWGA_Pmset1	TRUE	28245922	12753627	45.15%	28830221	27718383	97.47	93.71	TRUE	TRUE	TRUE
PM_GIN_001	ERS20919702	Africa	West Africa	Guinea	Guinea	2019	TRUE	Illumina	SWGA_Pmset1	TRUE	34354177	12566575	36.58%	28790255	27255690	97.33	92.14	TRUE	FALSE	FALSE
PM_GIN_002	ERS20919703	Africa	West Africa	Guinea	Guinea		TRUE	Illumina	SWGA_Pmset1	TRUE	12804563	8080011	63.10%	28857518	27019461	97.56	91.34	TRUE	TRUE	TRUE
PM_GMB_001	ERS20919831	Africa	West Africa	The Gambia	The Gambia	2015	TRUE	Illumina	SWGA_Pmset1	TRUE	5786369	2040686	35.27%	16113956	6415906	54.48	21.69	TRUE	FALSE	FALSE
PM_GNQ_001_com	ERS20919666	Africa	Central Africa	Equitorial Guinea	Equitorial Guinea		TRUE	Illumina	SWGA_Pmset1	TRUE	9570219	1173517	12.26%	2827097	555579	9.56	1.88	TRUE	TRUE	TRUE
PM_GUF_001	ERS20919667	South America	South America	French Guiana	French Guiana		TRUE	Illumina	SWGA_Pmset1	FALSE	4191221	3264040	77.88%	20205316	12137972	68.31	41.03	TRUE	TRUE	TRUE
PM_KEN_001	ERS4423432	Africa	East and Southern Africa	Kenya	Kenya		Ibrahim_2020	Illumina	SWGA_Pmset1	TRUE	5580961	3450892	61.83%	21897606	13757714	74.03	46.51	TRUE	TRUE	TRUE
PM_KEN_002	ERS20919714	Africa	East and Southern Africa	Kenya	Kenya	2017	TRUE	Illumina	SWGA_Pmset1	TRUE	4675487	3996614	85.48%	2492706	1416297	8.43	4.79	FALSE	TRUE	FALSE
PM_KEN_003	ERS4423433	Africa	East and Southern Africa	Kenya	Kenya	2014	Ibrahim_2020	Illumina	SWGA_Pmset1	TRUE	4998354	1598297	31.98%	13653779	4311167	46.16	14.57	TRUE	FALSE	FALSE
PM_KEN_004	ERS20919715	Africa	East and Southern Africa	Kenya	Kenya	2015	TRUE	Illumina	SWGA_Pmset1	TRUE	7511147	2866092	38.16%	18487914	8793496	62.5	29.73	TRUE	TRUE	TRUE
PM_KEN_006	ERS20919716	Africa	East and Southern Africa	Kenya	Kenya	2018	TRUE	Illumina	SWGA_Pmset1	TRUE	5478600	1892433	34.54%	17378956	6313658	58.75	21.34	TRUE	TRUE	TRUE
PM_KEN_007_com	ERS20919717	Africa	East and Southern Africa	Kenya	Kenya	2014	TRUE	Illumina	SWGA_Pmset1	TRUE	8284616	1786223	21.56%	12565449	3840964	42.48	12.99	TRUE	TRUE	TRUE
PM_KEN_008	ERS20919718	Africa	East and Southern Africa	Kenya	Kenya	2015	TRUE	Illumina	SWGA_Pmset1	TRUE	5110003	1409773	27.59%	10501074	3242718	35.5	10.96	TRUE	TRUE	TRUE
PM_KEN_009	ERS20919719	Africa	East and Southern Africa	Kenya	Kenya	2014	TRUE	Illumina	SWGA_Pmset1	TRUE	5509448	2532860	45.97%	21375465	10457865	72.26	35.35	TRUE	TRUE	TRUE
PM_KEN_010	ERS20919720	Africa	East and Southern Africa	Kenya	Kenya	2014	TRUE	Illumina	SWGA_Pmset1	TRUE	6213261	2111021	33.98%	14396458	5915860	48.67	20	TRUE	TRUE	TRUE
PM_KEN_011	ERS20919721	Africa	East and Southern Africa	Kenya	Kenya		TRUE	Illumina	SWGA_Pmset1	TRUE	4966661	1630166	32.82%	8355953	2509908	28.25	8.49	TRUE	TRUE	TRUE
PM_KEN_012	ERS20919722	Africa	East and Southern Africa	Kenya	Kenya	2019	TRUE	Illumina	SWGA_Pmset1	TRUE	2917984	692034	23.72%	3378787	915267	11.42	3.09	TRUE	TRUE	TRUE
PM_KEN_013	ERS20919723	Africa	East and Southern Africa	Kenya	Kenya	2019	TRUE	Illumina	SWGA_Pmset1	TRUE	4052808	2275973	56.16%	16011234	7022292	54.13	23.74	TRUE	TRUE	TRUE
PM_KEN_014	ERS20919724	Africa	East and Southern Africa	Kenya	Kenya		TRUE	Illumina	SWGA_Pmset1	TRUE	37007927	17866908	48.28%	29047311	28605382	98.2	96.71	TRUE	TRUE	TRUE
PM_LBR_001	ERS20919725	Africa	West Africa	Liberia	Liberia	2013	TRUE	Illumina	SWGA_Pmset1	TRUE	12252833	8942717	72.98%	69521	33443	0.24	0.11	FALSE	TRUE	FALSE
PM_LBR_002	ERS4423434	Africa	West Africa	Liberia	Liberia		Ibrahim_2020	Illumina	SWGA_Pmset1	TRUE	5014206	3094536	61.72%	21572177	13093067	72.93	44.26	TRUE	FALSE	FALSE
PM_LBR_003	ERS4423435	Africa	West Africa	Liberia	Liberia	2017	Ibrahim_2020	Illumina	SWGA_Pmset1	TRUE	6747461	4058402	60.15%	24282124	15904840	82.09	53.77	TRUE	TRUE	TRUE
PM_MOZ_001	ERS20919732	Africa	East and Southern Africa	Mozambique	Mozambique	2013	TRUE	Illumina	SWGA_Pmset1	TRUE	6583376	3559330	54.07%	25495571	17156811	86.19	58	TRUE	TRUE	TRUE
PM_MWI_001	ERS20919726	Africa	East and Southern Africa	Malawi	Malawi		TRUE	Illumina	SWGA_Pmset1	TRUE	2578010	1948002	75.56%	15061256	6684554	50.92	22.6	TRUE	TRUE	TRUE
PM_MWI_002	ERS20919727	Africa	East and Southern Africa	Malawi	Malawi	2017	TRUE	Illumina	SWGA_Pmset1	TRUE	7311031	2112493	28.89%	15099657	5080829	51.05	17.18	TRUE	TRUE	TRUE
PM_MWI_003	ERS20919728	Africa	East and Southern Africa	Malawi	Malawi	2017	TRUE	Illumina	SWGA_Pmset1	TRUE	6784931	2850305	42.01%	19893526	9725379	67.25	32.88	TRUE	TRUE	TRUE
PM_MWI_004	ERS20919729	Africa	East and Southern Africa	Malawi	Malawi	2012	TRUE	Illumina	SWGA_Pmset1	TRUE	5766117	853273	14.80%	4087809	870359	13.82	2.94	TRUE	TRUE	TRUE
PM_MWI_005_com	ERS20919730	Africa	East and Southern Africa	Malawi	Malawi	2014	TRUE	Illumina	SWGA_Pmset1	TRUE	9877546	2998256	30.35%	19925476	9811126	67.36	33.17	TRUE	FALSE	FALSE
PM_MWI_006	ERS20919731	Africa	East and Southern Africa	Malawi	Malawi	2013	TRUE	Illumina	SWGA_Pmset1	TRUE	6542788	4602792	70.35%	27108909	21696056	91.65	73.35	TRUE	TRUE	TRUE
PM_NGA_001	ERS20919733	Africa	West Africa	Nigeria	Nigeria	2017	TRUE	Illumina	SWGA_Pmset1	TRUE	3653021	3144569	86.08%	20409948	12673212	69	42.84	TRUE	TRUE	TRUE
PM_NGA_002	ERS20919734	Africa	West Africa	Nigeria	Nigeria	2017	TRUE	Illumina	SWGA_Pmset1	TRUE	6481789	5153462	79.51%	25498164	19874203	86.2	67.19	TRUE	TRUE	TRUE
PM_NGA_003	ERS20919735	Africa	West Africa	Nigeria	Nigeria	2017	TRUE	Illumina	SWGA_Pmset1	TRUE	6791663	4038847	59.47%	23274701	15003942	78.68	50.72	TRUE	TRUE	TRUE
PM_NGA_004	ERS20919736	Africa	West Africa	Nigeria	Nigeria	2017	TRUE	Illumina	SWGA_Pmset1	TRUE	9281868	4936121	53.18%	24609911	16966433	83.2	57.36	TRUE	TRUE	TRUE
PM_NGA_005	ERS20919737	Africa	West Africa	Nigeria	Nigeria	2017	TRUE	Illumina	SWGA_Pmset1	TRUE	7625006	4509437	59.14%	25154833	17372519	85.04	58.73	TRUE	TRUE	TRUE
PM_NGA_006	ERS20919738	Africa	West Africa	Nigeria	Nigeria	2017	TRUE	Illumina	SWGA_Pmset1	TRUE	7185201	5166890	71.91%	26591468	20941670	89.9	70.8	TRUE	TRUE	TRUE
PM_NGA_007	ERS20919739	Africa	West Africa	Nigeria	Nigeria	2017	TRUE	Illumina	SWGA_Pmset1	TRUE	6968978	2141077	30.72%	15003266	5364530	50.72	18.14	TRUE	TRUE	TRUE
PM_NGA_008	ERS20919740	Africa	West Africa	Nigeria	Nigeria	2017	TRUE	Illumina	SWGA_Pmset1	TRUE	7070117	2932112	41.47%	19697805	9255676	66.59	31.29	TRUE	TRUE	TRUE
PM_NGA_009	ERS20919741	Africa	West Africa	Nigeria	Nigeria		TRUE	Illumina	SWGA_Pmset1	TRUE	6971540	3054220	43.81%	20301218	10060568	68.63	34.01	TRUE	TRUE	TRUE
PM_NGA_010	ERS20919742	Africa	West Africa	Nigeria	Nigeria	2014	TRUE	Illumina	SWGA_Pmset1	TRUE	6399757	2253809	35.22%	18656527	8001973	63.07	27.05	TRUE	TRUE	TRUE
PM_NGA_011	ERS20919743	Africa	West Africa	Nigeria	Nigeria	2013	TRUE	Illumina	SWGA_Pmset1	TRUE	12702180	7269313	57.23%	28575534	26007396	96.61	87.92	TRUE	TRUE	TRUE
PM_NGA_012	ERS20919744	Africa	West Africa	Nigeria	Nigeria	2013	TRUE	Illumina	SWGA_Pmset1	TRUE	5680729	2808298	49.44%	22165979	12466910	74.94	42.15	TRUE	TRUE	TRUE
PM_NGA_013_com	ERS20919745	Africa	West Africa	Nigeria	Nigeria		TRUE	Illumina	SWGA_Pmset1	TRUE	13392987	7312922	54.60%	16029145	6134466	54.19	20.74	TRUE	TRUE	TRUE
PM_NGA_014	ERS20919746	Africa	West Africa	Nigeria	Nigeria	2017	TRUE	Illumina	SWGA_Pmset1	TRUE	12307176	4293017	34.88%	25114961	17034402	84.91	57.59	TRUE	TRUE	TRUE
PM_NGA_015	ERS20919747	Africa	West Africa	Nigeria	Nigeria	2010	TRUE	Illumina	SWGA_Pmset1	TRUE	11805629	5122352	43.39%	25605327	19000268	86.56	64.23	TRUE	TRUE	TRUE
PM_NGA_016_com	ERS20919748	Africa	West Africa	Nigeria	Nigeria		TRUE	Illumina	SWGA_Pmset1	TRUE	11569669	8964880	77.49%	17501590	8184942	59.17	27.67	TRUE	TRUE	TRUE
PM_NGA_017_com	ERS20919749	Africa	West Africa	Nigeria	Nigeria		TRUE	Illumina	SWGA_Pmset1	TRUE	9696400	3301125	34.04%	18742997	9324838	63.36	31.52	TRUE	TRUE	TRUE
PM_NGA_018_com	ERS20919750	Africa	West Africa	Nigeria	Nigeria	2010	TRUE	Illumina	SWGA_Pmset1	TRUE	2889318	1751862	60.63%	4836170	2034332	16.35	6.88	FALSE	TRUE	FALSE
PM_NGA_019	ERS20919751	Africa	West Africa	Nigeria	Nigeria	2011	TRUE	Illumina	SWGA_Pmset1	TRUE	7462546	5300360	71.03%	25940250	20267483	87.7	68.52	TRUE	FALSE	FALSE
PM_NGA_020	ERS20919752	Africa	West Africa	Nigeria	Nigeria		TRUE	Illumina	SWGA_Pmset1	FALSE	5289241	938723	17.75%	104758	63684	0.35	0.22	FALSE	TRUE	FALSE
PM_NGA_021	ERS20919753	Africa	West Africa	Nigeria	Nigeria	2019	TRUE	Illumina	SWGA_Pmset1	TRUE	4876374	3324581	68.18%	21107488	12242040	71.36	41.39	TRUE	FALSE	FALSE
PM_NGA_022	ERS20919754	Africa	West Africa	Nigeria	Nigeria	2019	TRUE	Illumina	SWGA_Pmset1	TRUE	4106672	2436157	59.32%	17841249	8651062	60.32	29.25	TRUE	TRUE	TRUE
PM_NGA_023	ERS20919755	Africa	West Africa	Nigeria	Nigeria	2019	TRUE	Illumina	SWGA_Pmset1	TRUE	3225761	2473502	76.68%	18447476	8586689	62.37	29.03	TRUE	TRUE	TRUE
PM_NGA_024	ERS20919756	Africa	West Africa	Nigeria	Nigeria	2019	TRUE	Illumina	SWGA_Pmset1	TRUE	4859073	3354174	69.03%	22001045	13067931	74.38	44.18	TRUE	TRUE	TRUE
PM_NGA_025	ERS20919757	Africa	West Africa	Nigeria	Nigeria	2019	TRUE	Illumina	SWGA_Pmset1	TRUE	3846842	2776691	72.18%	18542367	9323656	62.69	31.52	TRUE	TRUE	TRUE
PM_NGA_026	ERS20919758	Africa	West Africa	Nigeria	Nigeria	2019	TRUE	Illumina	SWGA_Pmset1	TRUE	5670567	4478425	78.98%	24323310	16975998	82.23	57.39	TRUE	TRUE	TRUE
PM_NGA_027	ERS20919759	Africa	West Africa	Nigeria	Nigeria	2019	TRUE	Illumina	SWGA_Pmset1	TRUE	3558009	2222073	62.45%	16197582	7490707	54.76	25.32	TRUE	TRUE	TRUE
PM_NGA_028	ERS20919760	Africa	West Africa	Nigeria	Nigeria	2019	TRUE	Illumina	SWGA_Pmset1	TRUE	4838431	4468734	92.36%	25031824	17789049	84.62	60.14	TRUE	TRUE	TRUE
PM_NGA_029	ERS20919761	Africa	West Africa	Nigeria	Nigeria	2018	TRUE	Illumina	SWGA_Pmset1	FALSE	5078249	4012341	79.01%	19747477	12457173	66.76	42.11	TRUE	TRUE	TRUE
PM_NGA_030	ERS20919762	Africa	West Africa	Nigeria	Nigeria	2017	TRUE	Illumina	SWGA_Pmset1	FALSE	8825462	375748	4.26%	194299	59934	0.66	0.2	FALSE	TRUE	FALSE
PM_NGA_031	ERS20919763	Africa	West Africa	Nigeria	Nigeria		TRUE	Illumina	SWGA_Pmset1	TRUE	29237661	20087651	68.70%	29197442	28984515	98.71	97.99	TRUE	FALSE	FALSE
PM_NGA_032	ERS20919764	Africa	West Africa	Nigeria	Nigeria		TRUE	Illumina	SWGA_Pmset1	TRUE	30223098	2155364	7.13%	1910509	625957	6.46	2.12	FALSE	TRUE	FALSE
PM_NGA_033	ERS20919765	Africa	West Africa	Nigeria	Nigeria		TRUE	Illumina	SWGA_Pmset1	TRUE	31800892	26493682	83.31%	29255741	29091761	98.9	98.35	TRUE	FALSE	FALSE
PM_PNG_001	ERS20919766	Oceania	Oceania	Papua New Guinea	Papua New Guinea	2014	TRUE	Illumina	SWGA_Pmset1	TRUE	5828705	2657638	45.60%	20881714	10506655	70.59	35.52	TRUE	TRUE	TRUE
PM_SDN_001	ERS4423436	Africa	East and Southern Africa	Sudan	Sudan		Ibrahim_2020	Illumina	SWGA_Pmset1	TRUE	5421951	3609620	66.57%	23615146	15192520	79.84	51.36	TRUE	TRUE	TRUE
PM_SDN_002	ERS20919785	Africa	East and Southern Africa	Sudan	Sudan		TRUE	Illumina	SWGA_Pmset1	TRUE	5317440	4461304	83.90%	21961111	15393824	74.24	52.04	TRUE	TRUE	TRUE
PM_SDN_003	ERS20919786	Africa	East and Southern Africa	Sudan	Sudan		TRUE	Illumina	SWGA_Pmset1	TRUE	11498996	6426455	55.89%	26710197	21404851	90.3	72.36	TRUE	TRUE	TRUE
PM_SDN_004_com	ERS20919787	Africa	East and Southern Africa	Sudan	Sudan		TRUE	Illumina	SWGA_Pmset1	TRUE	10340044	1499816	14.50%	9212293	2696442	31.14	9.12	TRUE	TRUE	TRUE
PM_SDN_005	ERS20919788	Africa	East and Southern Africa	Sudan	Sudan		TRUE	Illumina	SWGA_Pmset1	TRUE	6476966	1663915	25.69%	13417342	4265979	45.36	14.42	TRUE	TRUE	TRUE
PM_SDN_006	ERS20919789	Africa	East and Southern Africa	Sudan	Sudan		TRUE	Illumina	SWGA_Pmset1	TRUE	5648696	3698708	65.48%	23025072	15017967	77.84	50.77	TRUE	TRUE	TRUE
PM_SDN_007	ERS20919790	Africa	East and Southern Africa	Sudan	Sudan		TRUE	Illumina	SWGA_Pmset1	TRUE	6411224	3416928	53.30%	24708902	15815057	83.53	53.47	TRUE	TRUE	TRUE
PM_SDN_008	ERS20919791	Africa	East and Southern Africa	Sudan	Sudan		TRUE	Illumina	SWGA_Pmset1	TRUE	12781618	3411732	26.69%	16262119	9620835	54.98	32.53	TRUE	TRUE	TRUE
PM_SDN_009	ERS20919792	Africa	East and Southern Africa	Sudan	Sudan	2019	TRUE	Illumina	SWGA_Pmset1	TRUE	4447668	3747013	84.25%	20088141	12690172	67.91	42.9	TRUE	TRUE	TRUE
PM_SDN_010	ERS20919793	Africa	East and Southern Africa	Sudan	Sudan		TRUE	Illumina	SWGA_Pmset1	TRUE	35386513	20122767	56.87%	28942844	28562292	97.85	96.56	TRUE	TRUE	TRUE
PM_SEN_001	ERS20919776	Africa	West Africa	Senegal	Senegal		TRUE	Illumina	SWGA_Pmset1	TRUE	30974703	24895495	80.37%	29065278	28876180	98.26	97.62	TRUE	TRUE	TRUE
PM_SLE_001	ERS20919777	Africa	West Africa	Sierra Leone	Sierra Leone	2015	TRUE	Illumina	SWGA_Pmset1	TRUE	7590852	4111021	54.16%	23425195	14671225	79.19	49.6	TRUE	TRUE	TRUE
PM_SLE_002	ERS4423437	Africa	West Africa	Sierra Leone	Sierra Leone	2014	Ibrahim_2020	Illumina	SWGA_Pmset1	TRUE	6415798	953020	14.85%	3616244	896863	12.23	3.03	TRUE	TRUE	TRUE
PM_SLE_003_com	ERS20919778	Africa	West Africa	Sierra Leone	Sierra Leone		TRUE	Illumina	SWGA_Pmset1	TRUE	13111050	4152618	31.67%	12295632	3637244	41.57	12.3	TRUE	TRUE	TRUE
PM_SLE_004	ERS4423438	Africa	West Africa	Sierra Leone	Sierra Leone	2014	Ibrahim_2020	Illumina	SWGA_Pmset1	TRUE	6807806	4385280	64.42%	25090819	18122824	84.82	61.27	TRUE	TRUE	TRUE
PM_SLE_005	ERS20919779	Africa	West Africa	Sierra Leone	Sierra Leone	2013	TRUE	Illumina	SWGA_Pmset1	TRUE	5214100	1377064	26.41%	11040092	3308979	37.32	11.19	TRUE	TRUE	TRUE
PM_SLE_007	ERS20919780	Africa	West Africa	Sierra Leone	Sierra Leone		TRUE	Illumina	SWGA_Pmset1	TRUE	6075627	3516797	57.88%	25150826	16392854	85.03	55.42	TRUE	TRUE	TRUE
PM_SLE_008	ERS20919781	Africa	West Africa	Sierra Leone	Sierra Leone		TRUE	Illumina	SWGA_Pmset1	TRUE	6014784	1546412	25.71%	13002010	3728392	43.96	12.6	TRUE	TRUE	TRUE
PM_SLE_009	ERS20919782	Africa	West Africa	Sierra Leone	Sierra Leone	2015	TRUE	Illumina	SWGA_Pmset1	TRUE	1951614	375689	19.25%	87648	36874	0.3	0.12	FALSE	TRUE	FALSE
PM_SLE_010	ERS20919783	Africa	West Africa	Sierra Leone	Sierra Leone	2013	TRUE	Illumina	SWGA_Pmset1	TRUE	6600545	4257842	64.51%	120084	67148	0.41	0.23	FALSE	FALSE	FALSE
PM_SLE_011_com	ERS20919784	Africa	West Africa	Sierra Leone	Sierra Leone		TRUE	Illumina	SWGA_Pmset1	TRUE	11157510	3260764	29.22%	20160776	10525494	68.16	35.58	FALSE	FALSE	FALSE
PM_THA_001	ERS4423439	Asia	Asia	Thailand	Maela	1999	Ibrahim_2020	Illumina	SWGA_Pmset1	FALSE	6814574	3115123	45.71%	14018523	8115812	47.39	27.44	TRUE	TRUE	TRUE
PM_THA_002	ERS4423440	Asia	Asia	Thailand	Maela	1999	Ibrahim_2020	Illumina	SWGA_Pmset1	FALSE	8273160	4776397	57.73%	17788962	9066095	60.14	30.65	TRUE	TRUE	TRUE
PM_THA_003	ERS4423441	Asia	Asia	Thailand	Maela	1999	Ibrahim_2020	Illumina	SWGA_Pmset1	FALSE	7518400	4118321	54.78%	17848525	10862240	60.34	36.72	TRUE	TRUE	TRUE
PM_THA_004	ERS20919820	Asia	Asia	Thailand	Maela	1999	TRUE	Illumina	SWGA_Pmset1	FALSE	7201736	4935248	68.53%	25256904	18926707	85.39	63.99	TRUE	TRUE	TRUE
PM_THA_005	ERS4423442	Asia	Asia	Thailand	Maela	1998	Ibrahim_2020	Illumina	SWGA_Pmset1	FALSE	7593660	5509492	72.55%	25778391	20067694	87.15	67.84	TRUE	TRUE	TRUE
PM_THA_006	ERS4423443	Asia	Asia	Thailand	Maela	1999	Ibrahim_2020	Illumina	SWGA_Pmset1	FALSE	5340657	4991576	93.46%	22502333	16013951	76.07	54.14	TRUE	TRUE	TRUE
PM_THA_007_com	ERS20919821	Asia	Asia	Thailand	Maela	2000	TRUE	Illumina	SWGA_Pmset1	FALSE	13477934	2727321	20.24%	5058117	1440706	17.1	4.87	FALSE	TRUE	FALSE
PM_THA_008_com	ERS20919822	Asia	Asia	Thailand	Mawker Thai	2000	TRUE	Illumina	SWGA_Pmset1	FALSE	9192218	4126374	44.89%	17619808	10134117	59.57	34.26	FALSE	FALSE	FALSE
PM_THA_009	ERS4423446	Asia	Asia	Thailand	Maela	2000	Ibrahim_2020	Illumina	SWGA_Pmset1	FALSE	2814407	2328824	82.75%	8489849	5013659	28.7	16.95	TRUE	TRUE	TRUE
PM_THA_010	ERS4423447	Asia	Asia	Thailand	Mawker Thai	1999	Ibrahim_2020	Illumina	SWGA_Pmset1	FALSE	6462838	3920798	60.67%	24273813	16783196	82.06	56.74	TRUE	TRUE	TRUE
PM_THA_011	ERS4423448	Asia	Asia	Thailand	Maela	2000	Ibrahim_2020	Illumina	SWGA_Pmset1	FALSE	5662474	2114461	37.34%	17171370	7588296	58.05	25.65	TRUE	TRUE	TRUE
PM_THA_012	ERS4423449	Asia	Asia	Thailand	Maela	2000	Ibrahim_2020	Illumina	SWGA_Pmset1	FALSE	6435479	3101204	48.19%	22176063	13146352	74.97	44.44	TRUE	TRUE	TRUE
PM_THA_013	ERS20919823	Asia	Asia	Thailand	Maela	2000	TRUE	Illumina	SWGA_Pmset1	FALSE	7021119	3779037	53.82%	24252374	16321554	81.99	55.18	TRUE	TRUE	TRUE
PM_THA_014	ERS20919824	Asia	Asia	Thailand	Mawker Thai	1999	TRUE	Illumina	SWGA_Pmset1	FALSE	5669787	2452944	43.26%	19091705	9578991	64.54	32.38	TRUE	TRUE	TRUE
PM_THA_015	ERS20919825	Asia	Asia	Thailand	Maela	1999	TRUE	Illumina	SWGA_Pmset1	FALSE	12162299	6508328	53.51%	26906494	22187596	90.96	75.01	TRUE	TRUE	TRUE
PM_THA_016	ERS20919826	Asia	Asia	Thailand	Maela	2000	TRUE	Illumina	SWGA_Pmset1	FALSE	11610407	2922913	25.17%	19958338	10635332	67.47	35.95	TRUE	TRUE	TRUE
PM_THA_017_com	ERS20919827	Asia	Asia	Thailand	Mawker Thai	2000	TRUE	Illumina	SWGA_Pmset1	FALSE	0	0	N/A	0	0	0	0	FALSE	TRUE	FALSE
PM_THA_018	ERS20919828	Asia	Asia	Thailand	Maela	1999	TRUE	Illumina	SWGA_Pmset1	FALSE	6258265	4582542	73.22%	24395089	17678954	82.47	59.77	FALSE	FALSE	FALSE
PM_THA_019	ERS20919829	Asia	Asia	Thailand	Maela	1999	TRUE	Illumina	SWGA_Pmset1	FALSE	6273339	4893701	78.01%	23631197	16993392	79.89	57.45	TRUE	TRUE	TRUE
PM_THA_021	ERS20919830	Asia	Asia	Thailand	Maela	2014	TRUE	Illumina	SWGA_Pmset1	FALSE	5730101	5204849	90.83%	23224398	16565929	78.51	56	TRUE	TRUE	TRUE
PM_TZA_001_com	ERS20919794	Africa	East and Southern Africa	Tanzania	Tanzania	2014	TRUE	Illumina	SWGA_Pmset1	TRUE	10737862	2276562	21.20%	15912241	5692456	53.79	19.24	TRUE	TRUE	TRUE
PM_TZA_002	ERS20919795	Africa	East and Southern Africa	Tanzania	Tanzania	2014	TRUE	Illumina	SWGA_Pmset1	TRUE	4863852	2768133	56.91%	5847470	3231394	19.77	10.92	TRUE	TRUE	TRUE
PM_TZA_003	ERS20919796	Africa	East and Southern Africa	Tanzania	Tanzania		TRUE	Illumina	SWGA_Pmset1	FALSE	4540402	3551603	78.22%	6258928	4251729	21.16	14.37	FALSE	TRUE	FALSE
PM_TZA_004	ERS20919797	Africa	East and Southern Africa	Tanzania	Tanzania		TRUE	Illumina	SWGA_Pmset1	FALSE	5042942	3430441	68.02%	4098876	2441335	13.86	8.25	FALSE	TRUE	FALSE
PM_TZA_005	ERS20919798	Africa	East and Southern Africa	Tanzania	Tanzania		TRUE	Illumina	SWGA_Pmset1	FALSE	4802211	2432158	50.65%	4371481	2537930	14.78	8.58	FALSE	TRUE	FALSE
PM_TZA_006	ERS20919799	Africa	East and Southern Africa	Tanzania	Tanzania		TRUE	Illumina	SWGA_Pmset1	FALSE	4639184	3135837	67.59%	2114139	1098532	7.15	3.71	FALSE	TRUE	FALSE
PM_TZA_007	ERS20919800	Africa	East and Southern Africa	Tanzania	Tanzania		TRUE	Illumina	SWGA_Pmset1	FALSE	4668260	3440659	73.70%	1281945	665537	4.33	2.25	FALSE	TRUE	FALSE
PM_TZA_008	ERS20919801	Africa	East and Southern Africa	Tanzania	Tanzania		TRUE	Illumina	SWGA_Pmset1	FALSE	4907259	2090987	42.61%	4841991	2599198	16.37	8.79	FALSE	TRUE	FALSE
PM_TZA_009	ERS20919802	Africa	East and Southern Africa	Tanzania	Tanzania		TRUE	Illumina	SWGA_Pmset1	FALSE	4742678	2980664	62.85%	5992555	3872487	20.26	13.09	FALSE	FALSE	FALSE
PM_TZA_010	ERS20919803	Africa	East and Southern Africa	Tanzania	Tanzania		TRUE	Illumina	SWGA_Pmset1	FALSE	7255539	6291203	86.71%	1808134	942404	6.11	3.19	FALSE	TRUE	FALSE
PM_TZA_011	ERS20919804	Africa	East and Southern Africa	Tanzania	Tanzania		TRUE	Illumina	SWGA_Pmset1	FALSE	2851312	911513	31.97%	182470	114497	0.62	0.39	FALSE	TRUE	FALSE
PM_TZA_012	ERS20919805	Africa	East and Southern Africa	Tanzania	Tanzania		TRUE	Illumina	SWGA_Pmset1	FALSE	3567508	2466241	69.13%	5340779	3322429	18.06	11.23	FALSE	FALSE	FALSE
PM_TZA_013	ERS20919806	Africa	East and Southern Africa	Tanzania	Tanzania		TRUE	Illumina	SWGA_Pmset1	FALSE	5886153	3481418	59.15%	5935753	3900235	20.07	13.19	FALSE	TRUE	FALSE
PM_TZA_014	ERS20919807	Africa	East and Southern Africa	Tanzania	Tanzania		TRUE	Illumina	SWGA_Pmset1	FALSE	5891092	2984176	50.66%	163707	67352	0.55	0.23	FALSE	FALSE	FALSE
PM_TZA_015	ERS20919808	Africa	East and Southern Africa	Tanzania	Tanzania		TRUE	Illumina	SWGA_Pmset1	FALSE	5862179	5609611	95.69%	288420	188957	0.98	0.64	FALSE	FALSE	FALSE
PM_TZA_016	ERS20919809	Africa	East and Southern Africa	Tanzania	Tanzania		TRUE	Illumina	SWGA_Pmset1	FALSE	5644023	2642772	46.82%	2771528	1680649	9.37	5.68	FALSE	TRUE	FALSE
PM_TZA_017	ERS20919810	Africa	East and Southern Africa	Tanzania	Tanzania		TRUE	Illumina	SWGA_Pmset1	FALSE	5495792	4010624	72.98%	8017958	5103498	27.11	17.25	FALSE	FALSE	FALSE
PM_TZA_018	ERS20919811	Africa	East and Southern Africa	Tanzania	Tanzania		TRUE	Illumina	SWGA_Pmset1	FALSE	5366766	4277218	79.70%	7642851	5132336	25.84	17.35	FALSE	TRUE	FALSE
PM_TZA_019	ERS20919812	Africa	East and Southern Africa	Tanzania	Tanzania		TRUE	Illumina	SWGA_Pmset1	FALSE	4068145	2533513	62.28%	2385112	1330227	8.06	4.5	FALSE	TRUE	FALSE
PM_TZA_020	ERS20919813	Africa	East and Southern Africa	Tanzania	Tanzania		TRUE	Illumina	SWGA_Pmset1	FALSE	5148224	3848952	74.76%	5423752	3404776	18.34	11.51	FALSE	FALSE	FALSE
PM_TZA_021	ERS20919814	Africa	East and Southern Africa	Tanzania	Tanzania		TRUE	Illumina	SWGA_Pmset1	FALSE	2982006	1004867	33.70%	1954599	990717	6.61	3.35	FALSE	TRUE	FALSE
PM_TZA_022	ERS20919815	Africa	East and Southern Africa	Tanzania	Tanzania		TRUE	Illumina	SWGA_Pmset1	FALSE	6488036	3457140	53.28%	63023	35155	0.21	0.12	FALSE	TRUE	FALSE
PM_TZA_023	ERS20919816	Africa	East and Southern Africa	Tanzania	Tanzania		TRUE	Illumina	SWGA_Pmset1	FALSE	4831553	3649782	75.54%	3437047	2132166	11.62	7.21	FALSE	FALSE	FALSE
PM_TZA_024	ERS20919817	Africa	East and Southern Africa	Tanzania	Tanzania		TRUE	Illumina	SWGA_Pmset1	FALSE	4298523	3188481	74.18%	5924159	3925258	20.03	13.27	FALSE	TRUE	FALSE
PM_TZA_025	ERS20919818	Africa	East and Southern Africa	Tanzania	Tanzania		TRUE	Illumina	SWGA_Pmset1	FALSE	4822875	3574056	74.11%	5936378	3880960	20.07	13.12	FALSE	TRUE	FALSE
PM_TZA_026	ERS20919819	Africa	East and Southern Africa	Tanzania	Tanzania		TRUE	Illumina	SWGA_Pmset1	TRUE	10039978	7742186	77.11%	28232700	26100721	95.45	88.24	FALSE	TRUE	FALSE
PM_UGA_001	ERS4423451	Africa	East and Southern Africa	Uganda	Uganda		Ibrahim_2020	Illumina	SWGA_Pmset1	TRUE	2748010	1648101	59.97%	14277259	5575441	48.27	18.85	TRUE	TRUE	TRUE
PM_UGA_002	ERS20919832	Africa	East and Southern Africa	Uganda	Uganda	2017	TRUE	Illumina	SWGA_Pmset1	TRUE	7507652	772813	10.29%	2481125	770302	8.39	2.6	FALSE	TRUE	FALSE
PM_UGA_003	ERS4423452	Africa	East and Southern Africa	Uganda	Uganda	2014	Ibrahim_2020	Illumina	SWGA_Pmset1	TRUE	5959961	3139533	52.68%	23438266	13837405	79.24	46.78	FALSE	FALSE	FALSE
PM_UGA_004	ERS20919833	Africa	East and Southern Africa	Uganda	Uganda	2013	TRUE	Illumina	SWGA_Pmset1	TRUE	11283745	2371386	21.02%	15640267	5461092	52.87	18.46	TRUE	TRUE	TRUE
PM_UGA_005	ERS20919834	Africa	East and Southern Africa	Uganda	Uganda	2014	TRUE	Illumina	SWGA_Pmset1	TRUE	11830685	3897237	32.94%	22795667	14468646	77.07	48.91	TRUE	TRUE	TRUE
PM_UGA_006	ERS20919835	Africa	East and Southern Africa	Uganda	Uganda		TRUE	Illumina	SWGA_Pmset1	TRUE	5919384	628222	10.61%	1836475	315491	6.21	1.07	FASLE	TRUE	FALSE
PM_UGA_007	ERS4423453	Africa	East and Southern Africa	Uganda	Uganda	2010	Ibrahim_2020	Illumina	SWGA_Pmset1	TRUE	6018240	2343527	38.94%	16062839	8286781	54.3	28.02	FALSE	FALSE	FALSE
PM_UGA_008	ERS20919836	Africa	East and Southern Africa	Uganda	Uganda	2010	TRUE	Illumina	SWGA_Pmset1	TRUE	5880137	3693432	62.81%	23926006	15745879	80.89	53.23	TRUE	TRUE	TRUE
PM_UGA_009	ERS20919837	Africa	East and Southern Africa	Uganda	Uganda	2011	TRUE	Illumina	SWGA_Pmset1	TRUE	6311243	3151243	49.93%	21412203	12403090	72.39	41.93	TRUE	TRUE	TRUE
PM_UGA_010	ERS20919838	Africa	East and Southern Africa	Uganda	Uganda	2012	TRUE	Illumina	SWGA_Pmset1	TRUE	6735417	1615118	23.98%	9824280	4668386	33.21	15.78	TRUE	TRUE	TRUE
PM_UGA_011	ERS20919839	Africa	East and Southern Africa	Uganda	Uganda	2013	TRUE	Illumina	SWGA_Pmset1	TRUE	6254963	4316267	69.01%	23885013	16764761	80.75	56.68	TRUE	TRUE	TRUE
PM_UGA_012	ERS20919840	Africa	East and Southern Africa	Uganda	Uganda	2013	TRUE	Illumina	SWGA_Pmset1	TRUE	6113470	4498194	73.58%	24205717	17449884	81.83	58.99	TRUE	TRUE	TRUE
PM_UGA_013	ERS20919841	Africa	East and Southern Africa	Uganda	Uganda	2013	TRUE	Illumina	SWGA_Pmset1	TRUE	7028198	3890039	55.35%	23842203	16343249	80.6	55.25	TRUE	TRUE	TRUE
PM_UGA_014	ERS20919842	Africa	East and Southern Africa	Uganda	Uganda		TRUE	Illumina	SWGA_Pmset1	TRUE	33806217	26957295	79.74%	28983443	28660472	97.98	96.89	TRUE	TRUE	TRUE
PM_UGA_015	ERS20919843	Africa	East and Southern Africa	Uganda	Uganda		TRUE	Illumina	SWGA_Pmset1	TRUE	28430706	22222531	78.16%	29076492	28798759	98.3	97.36	TRUE	TRUE	TRUE
PM_UGA_016	ERS20919844	Africa	East and Southern Africa	Uganda	Uganda		TRUE	Illumina	SWGA_Pmset1	TRUE	38316812	28877862	75.37%	29168488	29001403	98.61	98.04	TRUE	TRUE	TRUE
PM_VEN_001	ERS20919846	South America	South America	Venezuela	Venezuela		TRUE	Illumina	SWGA_Pmset1	FALSE	6357013	5865156	92.26%	122440	82825	0.41	0.28	FALSE	TRUE	FALSE
PM0015_lshtm	ERS20919633	Africa	Central Africa	Angola	Angola		TRUE	Illumina	SWGA_Pmset1	FALSE	2593658	761025	29.34%	2044375	311441	6.91	1.05	FALSE	FALSE	FALSE
PM0018_lshtm	ERS20919634	Africa	Central Africa	Angola	Angola		TRUE	Illumina	SWGA_Pmset1	FALSE	3684523	3646576	98.97%	62100	47713	0.21	0.16	TRUE	FALSE	FALSE
PM0020_lshtm	ERS20919635	Africa	Central Africa	Angola	Angola		TRUE	Illumina	SWGA_Pmset1	FALSE	2723061	483137	17.74%	44126	18017	0.15	0.06	FALSE	FALSE	FALSE
PM0028_lshtm	ERS20919636	Africa	Central Africa	Angola	Angola		TRUE	Illumina	SWGA_Pmset1	FALSE	3026866	856395	28.29%	1010130	148295	3.41	0.5	FALSE	TRUE	FALSE
PM0036_lshtm	ERS20919637	Africa	Central Africa	Angola	Angola		TRUE	Illumina	SWGA_Pmset1	FALSE	3096809	633690	20.46%	180473	23799	0.61	0.08	FALSE	TRUE	FALSE
PM0046_lshtm	ERS20919845	Unknown	Unknown	Unknown	Unknown		TRUE	Illumina	SWGA_Pmset1	FALSE	3457964	591232	17.10%	27336	16107	0.09	0.05	FALSE	FALSE	FALSE

## Sheet: SD3
Supplementary Data 3. Metadata of isolates in the filtered genomics database.
All isolates included in population genomics analysis. Where isolates are previously published, the last name of the first author is given in the "Novel" column with the year of publishing. SWGA_Pmset1 indicates the previously published primer set used for SWGA of P. malariae.
Sample_ID	Continent	Region	Country	Year	Novel	Sequencing technology	Amplification	Traveller	Total_reads	Mapped_reads	Per_mapped	% of genome covered by > 5 reads	% of genome covered by > 10 reads	FWS	Analysis that these isolates are used in
															Population genetics	Admixture	Selection: hmmIBD/iHS
PM_AGO_001	Africa	Central Africa	Angola		TRUE	Illumina	SWGA_Pmset1	TRUE	7049329	4761004	67.54%	85.84	62.26	0.997	Yes	Yes	Yes
PM_AGO_002	Africa	Central Africa	Angola		TRUE	Illumina	SWGA_Pmset1	TRUE	6831072	2904984	42.53%	65.83	30.93	0.997	Yes	Yes	Yes
PM_AGO_003	Africa	Central Africa	Angola		TRUE	Illumina	SWGA_Pmset1	TRUE	6606859	4450913	67.37%	86.37	61.95	0.996	Yes	Yes	Yes
PM_AGO_004_com	Africa	Central Africa	Angola	2014	TRUE	Illumina	SWGA_Pmset1	TRUE	9648872	1774028	18.39%	39.82	11.76	0.995	Yes	Yes	Yes
PM_AGO_006	Africa	Central Africa	Angola	2001	TRUE	Illumina	SWGA_Pmset1	FALSE	6965388	6116079	87.81%	37.62	20.44	0.997	Yes	Yes	Yes
PM_AGO_007	Africa	Central Africa	Angola	2005	TRUE	Illumina	SWGA_Pmset1	FALSE	5446011	4445218	81.62%	80.52	55.75	0.996	Yes	Yes	Yes
PM_AGO_009	Africa	Central Africa	Angola	2019	TRUE	Illumina	SWGA_Pmset1	TRUE	4449897	3077862	69.17%	70.37	37.31	0.997	Yes	Yes	Yes
PM_AGO_010	Africa	Central Africa	Angola	2019	TRUE	Illumina	SWGA_Pmset1	TRUE	6011635	4678064	77.82%	87.36	63.48	0.826	Yes	Yes	No
PM_AGO_012	Africa	Central Africa	Angola	2017	TRUE	Illumina	SWGA_Pmset1	FALSE	11504300	10179644	88.49%	88.14	72.57	0.938	Yes	Yes	No
PM_AGO_013	Africa	Central Africa	Angola	2017	TRUE	Illumina	SWGA_Pmset1	FALSE	10955507	9359799	85.43%	67.46	43.87	0.997	Yes	Yes	Yes
PM_CMR_001	Africa	Central Africa	Cameroon		TRUE	Illumina	SWGA_Pmset1	TRUE	3827977	2510420	65.58%	60.46	33.55	0.997	Yes	Yes	Yes
PM_CMR_002	Africa	Central Africa	Cameroon		TRUE	Illumina	SWGA_Pmset1	TRUE	4901480	4108260	83.82%	87.87	65.59	0.983	Yes	Yes	Yes
PM_CMR_003	Africa	Central Africa	Cameroon		TRUE	Illumina	SWGA_Pmset1	FALSE	4165541	2895346	69.51%	52.38	27.42	0.974	Yes	Yes	Yes
PM_CMR_004	Africa	Central Africa	Cameroon		TRUE	Illumina	SWGA_Pmset1	TRUE	30057145	5423060	18.04%	51.15	35.68	0.995	Yes	Yes	Yes
PM_CMR_006	Africa	Central Africa	Cameroon		TRUE	Illumina	SWGA_Pmset1	TRUE	29555524	15945533	53.95%	93.96	84.85	0.988	Yes	Yes	Yes
PM_CMR_007	Africa	Central Africa	Cameroon		TRUE	Illumina	SWGA_Pmset1	TRUE	30805384	15753901	51.14%	97.69	95.25	0.988	Yes	Yes	Yes
PM_COG_001	Africa	Central Africa	Congo		TRUE	Illumina	SWGA_Pmset1	TRUE	5220000	1635391	31.33%	46.91	14.83	0.902	Yes	Yes	Yes
PM_COG_002	Africa	Central Africa	Congo		TRUE	Illumina	SWGA_Pmset1	TRUE	5468561	2661617	48.67%	74.61	38.47	0.966	Yes	Yes	Yes
PM_COG_003	Africa	Central Africa	Congo		TRUE	Illumina	SWGA_Pmset1	TRUE	6062412	1612197	26.59%	41.5	11.4	0.998	Yes	Yes	Yes
PM_COG_004	Africa	Central Africa	Congo		TRUE	Illumina	SWGA_Pmset1	TRUE	6036723	3179788	52.67%	81.01	48.42	0.989	Yes	Yes	Yes
PM_COG_005	Africa	Central Africa	Congo		TRUE	Illumina	SWGA_Pmset1	TRUE	7357853	4480973	60.90%	85.91	62	0.818	Yes	Yes	No
PM_COG_006	Africa	Central Africa	Congo		TRUE	Illumina	SWGA_Pmset1	TRUE	5843079	1792361	30.67%	34.54	12.59	0.908	Yes	Yes	No
PM_COG_008	Africa	Central Africa	Congo		TRUE	Illumina	SWGA_Pmset1	TRUE	25806301	14353171	55.62%	95.3	89.53	0.991	Yes	Yes	Yes
PM_COD_001	Africa	Central Africa	DRC		TRUE	Illumina	SWGA_Pmset1	TRUE	5858851	2185839	37.31%	50.25	19.06	0.888	Yes	No	No
PM_GNQ_001_com	Africa	Central Africa	Equitorial Guinea		TRUE	Illumina	SWGA_Pmset1	TRUE	9570219	1173517	12.26%	9.56	1.88	0.976	Yes	No	No
PM_GAB_002	Africa	Central Africa	Gabon		TRUE	Illumina	SWGA_Pmset1	TRUE	39133287	26858562	68.63%	98.45	97.79	0.969	Yes	Yes	Yes
PM_GAB_003	Africa	Central Africa	Gabon		TRUE	Illumina	SWGA_Pmset1	TRUE	35370027	34754204	98.26%	98.96	97.62	0.463	Yes	Yes	No
PM_GAB_007	Africa	Central Africa	Gabon		TRUE	Illumina	SWGA_Pmset1	TRUE	29449870	7515844	25.52%	82.31	62.15	0.863	Yes	Yes	No
PM_GAB_009	Africa	Central Africa	Gabon		TRUE	Illumina	SWGA_Pmset1	TRUE	33854504	21539462	63.62%	97.68	96.04	0.982	Yes	Yes	Yes
PM_GAB_011	Africa	Central Africa	Gabon		TRUE	Illumina	SWGA_Pmset1	TRUE	35106096	26623781	75.84%	98.66	96.83	0.682	Yes	Yes	No
PM_GAB_013	Africa	Central Africa	Gabon		TRUE	Illumina	SWGA_Pmset1	TRUE	37415842	36029556	96.29%	97.58	96.7	0.981	Yes	Yes	Yes
PM_GAB_015	Africa	Central Africa	Gabon		TRUE	Illumina	SWGA_Pmset1	TRUE	34522893	22996930	66.61%	97.59	95.26	0.983	Yes	Yes	Yes
PM_GAB_016	Africa	Central Africa	Gabon		TRUE	Illumina	SWGA_Pmset1	TRUE	34830139	33505195	96.20%	97.92	96.99	0.955	Yes	Yes	Yes
PM_KEN_001	Africa	East and Southern Africa	Kenya		Ibrahim_2020	Illumina	SWGA_Pmset1	TRUE	5580961	3450892	61.83%	74.03	46.51	0.995	Yes	Yes	Yes
PM_KEN_004	Africa	East and Southern Africa	Kenya	2015	TRUE	Illumina	SWGA_Pmset1	TRUE	7511147	2866092	38.16%	62.5	29.73	0.997	Yes	Yes	Yes
PM_KEN_006	Africa	East and Southern Africa	Kenya	2018	TRUE	Illumina	SWGA_Pmset1	TRUE	5478600	1892433	34.54%	58.75	21.34	0.996	Yes	Yes	Yes
PM_KEN_007_com	Africa	East and Southern Africa	Kenya	2014	TRUE	Illumina	SWGA_Pmset1	TRUE	8284616	1786223	21.56%	42.48	12.99	0.997	Yes	Yes	Yes
PM_KEN_008	Africa	East and Southern Africa	Kenya	2015	TRUE	Illumina	SWGA_Pmset1	TRUE	5110003	1409773	27.59%	35.5	10.96	0.995	Yes	Yes	Yes
PM_KEN_009	Africa	East and Southern Africa	Kenya	2014	TRUE	Illumina	SWGA_Pmset1	TRUE	5509448	2532860	45.97%	72.26	35.35	0.993	Yes	Yes	Yes
PM_KEN_010	Africa	East and Southern Africa	Kenya	2014	TRUE	Illumina	SWGA_Pmset1	TRUE	6213261	2111021	33.98%	48.67	20	0.992	Yes	Yes	Yes
PM_KEN_011	Africa	East and Southern Africa	Kenya		TRUE	Illumina	SWGA_Pmset1	TRUE	4966661	1630166	32.82%	28.25	8.49	0.999	Yes	Yes	Yes
PM_KEN_012	Africa	East and Southern Africa	Kenya	2019	TRUE	Illumina	SWGA_Pmset1	TRUE	2917984	692034	23.72%	11.42	3.09	0.999	Yes	Yes	Yes
PM_KEN_013	Africa	East and Southern Africa	Kenya	2019	TRUE	Illumina	SWGA_Pmset1	TRUE	4052808	2275973	56.16%	54.13	23.74	0.997	Yes	Yes	Yes
PM_KEN_014	Africa	East and Southern Africa	Kenya		TRUE	Illumina	SWGA_Pmset1	TRUE	37007927	17866908	48.28%	98.2	96.71	0.985	Yes	Yes	Yes
PM_MWI_001	Africa	East and Southern Africa	Malawi		TRUE	Illumina	SWGA_Pmset1	TRUE	2578010	1948002	75.56%	50.92	22.6	0.998	Yes	Yes	Yes
PM_MWI_002	Africa	East and Southern Africa	Malawi	2017	TRUE	Illumina	SWGA_Pmset1	TRUE	7311031	2112493	28.89%	51.05	17.18	0.871	Yes	Yes	No
PM_MWI_003	Africa	East and Southern Africa	Malawi	2017	TRUE	Illumina	SWGA_Pmset1	TRUE	6784931	2850305	42.01%	67.25	32.88	0.995	Yes	Yes	Yes
PM_MWI_004	Africa	East and Southern Africa	Malawi	2012	TRUE	Illumina	SWGA_Pmset1	TRUE	5766117	853273	14.80%	13.82	2.94	0.999	Yes	Yes	Yes
PM_MWI_006	Africa	East and Southern Africa	Malawi	2013	TRUE	Illumina	SWGA_Pmset1	TRUE	6542788	4602792	70.35%	91.65	73.35	0.992	Yes	Yes	Yes
PM_MOZ_001	Africa	East and Southern Africa	Mozambique	2013	TRUE	Illumina	SWGA_Pmset1	TRUE	6583376	3559330	54.07%	86.19	58	0.851	Yes	No	No
PM_SDN_001	Africa	East and Southern Africa	Sudan	S1085	Ibrahim_2020	Illumina	SWGA_Pmset1	TRUE	5421951	3609620	66.57%	79.84	51.36	0.992	Yes	Yes	Yes
PM_SDN_002	Africa	East and Southern Africa	Sudan		TRUE	Illumina	SWGA_Pmset1	TRUE	5317440	4461304	83.90%	74.24	52.04	0.992	Yes	Yes	Yes
PM_SDN_003	Africa	East and Southern Africa	Sudan		TRUE	Illumina	SWGA_Pmset1	TRUE	11498996	6426455	55.89%	90.3	72.36	0.991	Yes	Yes	Yes
PM_SDN_004_com	Africa	East and Southern Africa	Sudan		TRUE	Illumina	SWGA_Pmset1	TRUE	10340044	1499816	14.50%	31.14	9.12	0.992	Yes	Yes	Yes
PM_SDN_005	Africa	East and Southern Africa	Sudan		TRUE	Illumina	SWGA_Pmset1	TRUE	6476966	1663915	25.69%	45.36	14.42	0.995	Yes	Yes	Yes
PM_SDN_006	Africa	East and Southern Africa	Sudan		TRUE	Illumina	SWGA_Pmset1	TRUE	5648696	3698708	65.48%	77.84	50.77	0.99	Yes	Yes	Yes
PM_SDN_007	Africa	East and Southern Africa	Sudan		TRUE	Illumina	SWGA_Pmset1	TRUE	6411224	3416928	53.30%	83.53	53.47	0.83	Yes	Yes	No
PM_SDN_008	Africa	East and Southern Africa	Sudan		TRUE	Illumina	SWGA_Pmset1	TRUE	12781618	3411732	26.69%	54.98	32.53	0.972	Yes	Yes	Yes
PM_SDN_009	Africa	East and Southern Africa	Sudan	2019	TRUE	Illumina	SWGA_Pmset1	TRUE	4447668	3747013	84.25%	67.91	42.9	0.993	Yes	Yes	Yes
PM_SDN_010	Africa	East and Southern Africa	Sudan		TRUE	Illumina	SWGA_Pmset1	TRUE	35386513	20122767	56.87%	97.85	96.56	0.976	Yes	Yes	Yes
PM_TZA_001_com	Africa	East and Southern Africa	Tanzania	2014	TRUE	Illumina	SWGA_Pmset1	TRUE	10737862	2276562	21.20%	53.79	19.24	0.8	Yes	No	No
PM_TZA_002	Africa	East and Southern Africa	Tanzania	2019	TRUE	Illumina	SWGA_Pmset1	FALSE	4863852	2768133	56.91%	19.77	10.92	0.988	Yes	No	No
PM_UGA_001	Africa	East and Southern Africa	Uganda		Ibrahim_2020	Illumina	SWGA_Pmset1	TRUE	2748010	1648101	59.97%	48.27	18.85	0.988	Yes	Yes	Yes
PM_UGA_004	Africa	East and Southern Africa	Uganda	2013	TRUE	Illumina	SWGA_Pmset1	TRUE	11283745	2371386	21.02%	52.87	18.46	0.98	Yes	Yes	Yes
PM_UGA_005	Africa	East and Southern Africa	Uganda	2014	TRUE	Illumina	SWGA_Pmset1	TRUE	11830685	3897237	32.94%	77.07	48.91	0.981	Yes	Yes	Yes
PM_UGA_008	Africa	East and Southern Africa	Uganda	2010	TRUE	Illumina	SWGA_Pmset1	TRUE	5880137	3693432	62.81%	80.89	53.23	0.995	Yes	Yes	Yes
PM_UGA_009	Africa	East and Southern Africa	Uganda	2011	TRUE	Illumina	SWGA_Pmset1	TRUE	6311243	3151243	49.93%	72.39	41.93	0.995	Yes	Yes	Yes
PM_UGA_010	Africa	East and Southern Africa	Uganda	2012	TRUE	Illumina	SWGA_Pmset1	TRUE	6735417	1615118	23.98%	33.21	15.78	0.995	Yes	Yes	Yes
PM_UGA_011	Africa	East and Southern Africa	Uganda	2013	TRUE	Illumina	SWGA_Pmset1	TRUE	6254963	4316267	69.01%	80.75	56.68	0.993	Yes	Yes	Yes
PM_UGA_012	Africa	East and Southern Africa	Uganda	2013	TRUE	Illumina	SWGA_Pmset1	TRUE	6113470	4498194	73.58%	81.83	58.99	0.993	Yes	Yes	Yes
PM_UGA_013	Africa	East and Southern Africa	Uganda	2013	TRUE	Illumina	SWGA_Pmset1	TRUE	7028198	3890039	55.35%	80.6	55.25	0.982	Yes	Yes	Yes
PM_UGA_014	Africa	East and Southern Africa	Uganda		TRUE	Illumina	SWGA_Pmset1	TRUE	33806217	26957295	79.74%	97.98	96.89	0.983	Yes	Yes	Yes
PM_UGA_015	Africa	East and Southern Africa	Uganda		TRUE	Illumina	SWGA_Pmset1	TRUE	28430706	22222531	78.16%	98.3	97.36	0.985	Yes	Yes	Yes
PM_UGA_016	Africa	East and Southern Africa	Uganda		TRUE	Illumina	SWGA_Pmset1	TRUE	38316812	28877862	75.37%	98.61	98.04	0.981	Yes	Yes	Yes
PM_DZA_001	Africa	West Africa	Algeria		TRUE	Illumina	SWGA_Pmset1	TRUE	11400716	4933182	43.27%	81.51	58.93	0.986	Yes	No	No
PM_GHA_001	Africa	West Africa	Ghana		TRUE	Illumina	SWGA_Pmset1	TRUE	6569115	2842789	43.28%	65.58	31.62	0.991	Yes	Yes	Yes
PM_GHA_002	Africa	West Africa	Ghana	2014	TRUE	Illumina	SWGA_Pmset1	TRUE	4073535	1544256	37.91%	48.21	14.85	0.995	Yes	Yes	Yes
PM_GHA_003	Africa	West Africa	Ghana	2014	TRUE	Illumina	SWGA_Pmset1	TRUE	5615395	2785419	49.60%	77.16	41.42	0.811	Yes	Yes	No
PM_GHA_004_com	Africa	West Africa	Ghana		TRUE	Illumina	SWGA_Pmset1	TRUE	9754164	1426121	14.62%	8.35	1.64	0.997	Yes	Yes	Yes
PM_GHA_005	Africa	West Africa	Ghana	2015	TRUE	Illumina	SWGA_Pmset1	TRUE	5669951	1484215	26.18%	37.8	10.27	0.995	Yes	Yes	Yes
PM_GHA_006	Africa	West Africa	Ghana	2015	TRUE	Illumina	SWGA_Pmset1	TRUE	6505780	2419861	37.20%	67.51	31.46	0.994	Yes	Yes	Yes
PM_GHA_007	Africa	West Africa	Ghana	2013	TRUE	Illumina	SWGA_Pmset1	TRUE	5084519	1700415	33.44%	47.64	15.77	0.994	Yes	Yes	Yes
PM_GHA_008	Africa	West Africa	Ghana	2017	TRUE	Illumina	SWGA_Pmset1	TRUE	6275118	1798101	28.65%	38.59	11.32	0.807	Yes	Yes	No
PM_GHA_009	Africa	West Africa	Ghana	2013	TRUE	Illumina	SWGA_Pmset1	TRUE	5724572	1739712	30.39%	46.94	15.25	0.993	Yes	Yes	Yes
PM_GHA_010	Africa	West Africa	Ghana	2011	TRUE	Illumina	SWGA_Pmset1	TRUE	6614123	4976524	75.24%	87.67	67.51	0.994	Yes	Yes	Yes
PM_GHA_011	Africa	West Africa	Ghana		TRUE	Illumina	SWGA_Pmset1	TRUE	6828425	2375480	34.79%	57.19	24.5	0.995	Yes	Yes	Yes
PM_GHA_012	Africa	West Africa	Ghana	2019	TRUE	Illumina	SWGA_Pmset1	TRUE	4721775	3110445	65.87%	64.67	33.92	0.992	Yes	Yes	Yes
PM_GHA_014	Africa	West Africa	Ghana	2019	TRUE	Illumina	SWGA_Pmset1	TRUE	11613147	7756946	66.79%	95.75	87.93	0.941	Yes	Yes	Yes
PM_GHA_015	Africa	West Africa	Ghana	2019	TRUE	Illumina	SWGA_Pmset1	TRUE	28245922	12753627	45.15%	97.47	93.71	0.968	Yes	Yes	Yes
PM_GHA_016	Africa	West Africa	Ghana	2019	TRUE	Illumina	SWGA_Pmset1	TRUE	28245922	12753627	45.15%	97.47	93.71	0.968	Yes	Yes	Yes
ERR2988175	Africa	West Africa	Guinea	2013	Rutledge_2017	Illumina	No	TRUE	3857472	2072844	53.74%	86.87	37.16	0.976	Yes	Yes	Yes
PM_GIN_002	Africa	West Africa	Guinea		TRUE	Illumina	SWGA_Pmset1	TRUE	12804563	8080011	63.10%	97.56	91.34	0.818	Yes	Yes	No
PM_CIV_001	Africa	West Africa	Ivory Coast	2015	TRUE	Illumina	SWGA_Pmset1	TRUE	6713310	2648909	39.46%	66.07	32.79	0.991	Yes	No	No
PM_LBR_003	Africa	West Africa	Liberia	2017	Ibrahim_2020	Illumina	SWGA_Pmset1	TRUE	6747461	4058402	60.15%	82.09	53.77	0.721	Yes	No	No
ERR2988179	Africa	West Africa	Mali		Rutledge_2017	Illumina	No	FALSE	4137231	3862907	93.37%	96.8	89.98	0.977	Yes	No	No
PM_NGA_001	Africa	West Africa	Nigeria	2017	TRUE	Illumina	SWGA_Pmset1	TRUE	3653021	3144569	86.08%	69	42.84	0.939	Yes	Yes	Yes
PM_NGA_002	Africa	West Africa	Nigeria	2017	TRUE	Illumina	SWGA_Pmset1	TRUE	6481789	5153462	79.51%	86.2	67.19	0.981	Yes	Yes	Yes
PM_NGA_003	Africa	West Africa	Nigeria	2017	TRUE	Illumina	SWGA_Pmset1	TRUE	6791663	4038847	59.47%	78.68	50.72	0.979	Yes	Yes	Yes
PM_NGA_004	Africa	West Africa	Nigeria	2017	TRUE	Illumina	SWGA_Pmset1	TRUE	9281868	4936121	53.18%	83.2	57.36	0.995	Yes	Yes	Yes
PM_NGA_005	Africa	West Africa	Nigeria	2017	TRUE	Illumina	SWGA_Pmset1	TRUE	7625006	4509437	59.14%	85.04	58.73	0.994	Yes	Yes	Yes
PM_NGA_006	Africa	West Africa	Nigeria	2017	TRUE	Illumina	SWGA_Pmset1	TRUE	7185201	5166890	71.91%	89.9	70.8	0.992	Yes	Yes	Yes
PM_NGA_007	Africa	West Africa	Nigeria	2017	TRUE	Illumina	SWGA_Pmset1	TRUE	6968978	2141077	30.72%	50.72	18.14	0.997	Yes	Yes	Yes
PM_NGA_008	Africa	West Africa	Nigeria	2017	TRUE	Illumina	SWGA_Pmset1	TRUE	7070117	2932112	41.47%	66.59	31.29	0.996	Yes	Yes	Yes
PM_NGA_009	Africa	West Africa	Nigeria		TRUE	Illumina	SWGA_Pmset1	TRUE	6971540	3054220	43.81%	68.63	34.01	0.764	Yes	Yes	No
PM_NGA_010	Africa	West Africa	Nigeria	2014	TRUE	Illumina	SWGA_Pmset1	TRUE	6399757	2253809	35.22%	63.07	27.05	0.993	Yes	Yes	Yes
PM_NGA_011	Africa	West Africa	Nigeria	2013	TRUE	Illumina	SWGA_Pmset1	TRUE	12702180	7269313	57.23%	96.61	87.92	0.683	Yes	Yes	No
PM_NGA_012	Africa	West Africa	Nigeria	2013	TRUE	Illumina	SWGA_Pmset1	TRUE	5680729	2808298	49.44%	74.94	42.15	0.992	Yes	Yes	Yes
PM_NGA_013_com	Africa	West Africa	Nigeria		TRUE	Illumina	SWGA_Pmset1	TRUE	13392987	7312922	54.60%	54.19	20.74	0.979	Yes	Yes	Yes
PM_NGA_014	Africa	West Africa	Nigeria	2017	TRUE	Illumina	SWGA_Pmset1	TRUE	12307176	4293017	34.88%	84.91	57.59	0.856	Yes	Yes	No
PM_NGA_015	Africa	West Africa	Nigeria	2010	TRUE	Illumina	SWGA_Pmset1	TRUE	11805629	5122352	43.39%	86.56	64.23	0.991	Yes	Yes	Yes
PM_NGA_016_com	Africa	West Africa	Nigeria		TRUE	Illumina	SWGA_Pmset1	TRUE	11569669	8964880	77.49%	59.17	27.67	0.994	Yes	Yes	Yes
PM_NGA_017_com	Africa	West Africa	Nigeria		TRUE	Illumina	SWGA_Pmset1	TRUE	9696400	3301125	34.04%	63.36	31.52	0.794	Yes	Yes	No
PM_NGA_022	Africa	West Africa	Nigeria	2019	TRUE	Illumina	SWGA_Pmset1	TRUE	4106672	2436157	59.32%	60.32	29.25	0.996	Yes	Yes	Yes
PM_NGA_023	Africa	West Africa	Nigeria	2019	TRUE	Illumina	SWGA_Pmset1	TRUE	3225761	2473502	76.68%	62.37	29.03	0.994	Yes	Yes	Yes
PM_NGA_024	Africa	West Africa	Nigeria	2019	TRUE	Illumina	SWGA_Pmset1	TRUE	4859073	3354174	69.03%	74.38	44.18	0.983	Yes	Yes	Yes
PM_NGA_025	Africa	West Africa	Nigeria	2019	TRUE	Illumina	SWGA_Pmset1	TRUE	3846842	2776691	72.18%	62.69	31.52	0.988	Yes	Yes	Yes
PM_NGA_026	Africa	West Africa	Nigeria	2019	TRUE	Illumina	SWGA_Pmset1	TRUE	5670567	4478425	78.98%	82.23	57.39	0.992	Yes	Yes	Yes
PM_NGA_027	Africa	West Africa	Nigeria	2019	TRUE	Illumina	SWGA_Pmset1	TRUE	3558009	2222073	62.45%	54.76	25.32	0.994	Yes	Yes	Yes
PM_NGA_028	Africa	West Africa	Nigeria	2019	TRUE	Illumina	SWGA_Pmset1	TRUE	4838431	4468734	92.36%	84.62	60.14	0.977	Yes	Yes	Yes
PM_NGA_029	Africa	West Africa	Nigeria	2018	TRUE	Illumina	SWGA_Pmset1	FALSE	5078249	4012341	79.01%	66.76	42.11	0.994	Yes	Yes	Yes
PM_SEN_001	Africa	West Africa	Senegal		TRUE	Illumina	SWGA_Pmset1	TRUE	30974703	24895495	80.37%	98.26	97.62	0.97	Yes	No	No
PM_SLE_001	Africa	West Africa	Sierra Leone	2015	TRUE	Illumina	SWGA_Pmset1	TRUE	7590852	4111021	54.16%	79.19	49.6	0.995	Yes	Yes	Yes
PM_SLE_002	Africa	West Africa	Sierra Leone	2014	Ibrahim_2020	Illumina	SWGA_Pmset1	TRUE	6415798	953020	14.85%	12.23	3.03	0.998	Yes	Yes	Yes
PM_SLE_003_com	Africa	West Africa	Sierra Leone		TRUE	Illumina	SWGA_Pmset1	TRUE	13111050	4152618	31.67%	41.57	12.3	0.931	Yes	Yes	Yes
PM_SLE_004	Africa	West Africa	Sierra Leone	2014	Ibrahim_2020	Illumina	SWGA_Pmset1	TRUE	6807806	4385280	64.42%	84.82	61.27	0.992	Yes	Yes	Yes
PM_SLE_005	Africa	West Africa	Sierra Leone	2013	TRUE	Illumina	SWGA_Pmset1	TRUE	5214100	1377064	26.41%	37.32	11.19	0.879	Yes	Yes	No
PM_SLE_007	Africa	West Africa	Sierra Leone		TRUE	Illumina	SWGA_Pmset1	TRUE	6075627	3516797	57.88%	85.03	55.42	0.992	Yes	Yes	Yes
PM_SLE_008	Africa	West Africa	Sierra Leone		TRUE	Illumina	SWGA_Pmset1	TRUE	6014784	1546412	25.71%	43.96	12.6	0.882	Yes	Yes	No
PM_BAN_001	Asia	Asia	Bangladesh		TRUE	Nanopore	SWGA_Pmset1	FALSE	3784720	2385493	0.6303	61.45	28.52	0.594	Yes	No	No
PM_BAN_002	Asia	Asia	Bangladesh		TRUE	Nanopore	SWGA_Pmset1	FALSE	2197384	970985	0.4419	97.13	88.72	0.728	Yes	No	No
PM_BAN_003	Asia	Asia	Bangladesh		TRUE	Nanopore	SWGA_Pmset1	FALSE	3835932	1811529	0.4723	98.87	96.63	0.734	Yes	No	No
PM_BAN_004	Asia	Asia	Bangladesh		TRUE	Nanopore	SWGA_Pmset1	FALSE	2811265	1338645	0.4762	96.01	86.02	0.627	Yes	No	No
ERR1355083	Asia	Asia	Indonesia		Rutledge_2017	Illumina	No	TRUE	384031	203315	52.94%	1.34	0.11	0.984	Yes	No	No
ERR1355078	Asia	Asia	Malaysia		Rutledge_2017	Illumina	No	TRUE	2528847	2255847	89.20%	91.21	50.24	0.98	Yes	No	No
PM_THA_001	Asia	Asia	Thailand	1999	Ibrahim_2020	Illumina	SWGA_Pmset1	FALSE	6814574	3115123	45.71%	47.39	27.44	0.994	Yes	Yes	Yes
PM_THA_002	Asia	Asia	Thailand	1999	Ibrahim_2020	Illumina	SWGA_Pmset1	FALSE	8273160	4776397	57.73%	60.14	30.65	0.986	Yes	Yes	Yes
PM_THA_003	Asia	Asia	Thailand	1999	Ibrahim_2020	Illumina	SWGA_Pmset1	FALSE	7518400	4118321	54.78%	60.34	36.72	0.981	Yes	Yes	Yes
PM_THA_004	Asia	Asia	Thailand	1999	TRUE	Illumina	SWGA_Pmset1	FALSE	7201736	4935248	68.53%	85.39	63.99	0.98	Yes	Yes	Yes
PM_THA_005	Asia	Asia	Thailand	1998	Ibrahim_2020	Illumina	SWGA_Pmset1	FALSE	7593660	5509492	72.55%	87.15	67.84	0.992	Yes	Yes	Yes
PM_THA_006	Asia	Asia	Thailand	1999	Ibrahim_2020	Illumina	SWGA_Pmset1	FALSE	5340657	4991576	93.46%	76.07	54.14	0.979	Yes	Yes	Yes
PM_THA_009	Asia	Asia	Thailand	2000	Ibrahim_2020	Illumina	SWGA_Pmset1	FALSE	2814407	2328824	82.75%	28.7	16.95	0.997	Yes	Yes	Yes
PM_THA_010	Asia	Asia	Thailand	1999	Ibrahim_2020	Illumina	SWGA_Pmset1	FALSE	6462838	3920798	60.67%	82.06	56.74	0.984	Yes	Yes	Yes
PM_THA_011	Asia	Asia	Thailand	2000	Ibrahim_2020	Illumina	SWGA_Pmset1	FALSE	5662474	2114461	37.34%	58.05	25.65	0.886	Yes	Yes	Yes
PM_THA_012	Asia	Asia	Thailand	2000	Ibrahim_2020	Illumina	SWGA_Pmset1	FALSE	6435479	3101204	48.19%	74.97	44.44	0.769	Yes	Yes	No
PM_THA_013	Asia	Asia	Thailand	2000	TRUE	Illumina	SWGA_Pmset1	FALSE	7021119	3779037	53.82%	81.99	55.18	0.909	Yes	Yes	Yes
PM_THA_014	Asia	Asia	Thailand	1999	TRUE	Illumina	SWGA_Pmset1	FALSE	5669787	2452944	43.26%	64.54	32.38	0.992	Yes	Yes	Yes
PM_THA_015	Asia	Asia	Thailand	1999	TRUE	Illumina	SWGA_Pmset1	FALSE	12162299	6508328	53.51%	90.96	75.01	0.973	Yes	Yes	Yes
PM_THA_016	Asia	Asia	Thailand	2000	TRUE	Illumina	SWGA_Pmset1	FALSE	11610407	2922913	25.17%	67.47	35.95	0.84	Yes	Yes	No
PM_THA_019	Asia	Asia	Thailand	1999	TRUE	Illumina	SWGA_Pmset1	FALSE	6273339	4893701	78.01%	79.89	57.45	0.975	Yes	Yes	Yes
PM_THA_021	Asia	Asia	Thailand	2014	TRUE	Illumina	SWGA_Pmset1	FALSE	5730101	5204849	90.83%	78.51	56	0.989	Yes	Yes	Yes
PM_PNG_001	Oceania	Oceania	Papua New Guinea	2014	TRUE	Illumina	SWGA_Pmset1	TRUE	5828705	2657638	45.60%	70.59	35.52	0	Yes	No	No
PM_BRA_001	South America	South America	Brazil		TRUE	Illumina	SWGA_Pmset1	FALSE	3283135	1084785	33.04%	23.06	6.49	0.993	Yes	Yes	Yes
PM_BRA_004	South America	South America	Brazil		TRUE	Illumina	SWGA_Pmset1	FALSE	5927555	4312712	72.76%	69.4	44.3	0.985	Yes	Yes	Yes
PM_BRA_005	South America	South America	Brazil		TRUE	Illumina	SWGA_Pmset1	FALSE	4928608	4036362	81.90%	75.17	49.24	0.979	Yes	Yes	Yes
PM_BRA_007	South America	South America	Brazil		TRUE	Illumina	SWGA_Pmset1	FALSE	5389919	2521787	46.79%	49.19	23.63	0.989	Yes	Yes	Yes
PM_BRA_013	South America	South America	Brazil	2019	TRUE	Illumina	SWGA_Pmset1	FALSE	4011831	3282962	81.83%	64.17	36.79	0.828	Yes	Yes	No
PM_GUF_001	South America	South America	French Guiana		TRUE	Illumina	SWGA_Pmset1	FALSE	4191221	3264040	77.88%	68.31	41.03	0.982	Yes	No	Yes

## Sheet: SD4
Supplementary Data 4. Differentiating SNPs with an FST 1 when comparing African and Asian isolates.
All SNPs with an FST =1 when comparing African and Asian isolates using Wier and Cockerham's method for calculating FST. Calculations were completed using VCFtools --weir-fst-pop. African isolates in the filtered database (n = 128) were compared to Asian isolates (n = 22).
Chromosome	Position	FST	Reference	Alternate	Effect	Gene name	Gene ID	Amino acid change	Nucleotide change 1
1	792521	1	G	C	missense	PmUG01_01025700	PmUG01_01025700	508R>508S	792521G>C
2	515967	1	T	A	missense	NT4	PmUG01_02020400	226N>226K	515967T>A
2	516421	1	C	A	synonymous	NT4	PmUG01_02020400	319G	516421C>A
2	638779	1	G	T	missense	PmUG01_02022700	PmUG01_02022700	2135H>2135N	638779G>T
2	694942	1	G	A	missense	PmUG01_02024100	PmUG01_02024100	465G>465E	694942G>A
3	104471	1	A	T	missense	PmUG01_03012000	PmUG01_03012000	119I>119N	104471A>T
3	551583	1	G	T	missense	PmUG01_03020800	PmUG01_03020800	909W>909L	551583G>T
3	552153	1	A	C	missense	PmUG01_03020800	PmUG01_03020800	1099N>1099T	552153A>C
4	256898	1	A	C	missense	PmUG01_04014200	PmUG01_04014200	924K>924Q	256898A>C
4	317346	1	A	T	missense	ATG11	PmUG01_04015700	1316Y>1316N	317346A>T
4	317347	1	G	T	synonymous	ATG11	PmUG01_04015700	1315S	317347G>T
4	811445	1	T	C	missense	PmUG01_04025500	PmUG01_04025500	1266D>1266G	811445T>C
4	816163	1	C	A	.
4	816428	1	T	C	.
4	818545	1	G	A	.
4	823561	1	C	G	missense	PmUG01_04025700	PmUG01_04025700	235N>235K	823561C>G
4	930684	1	T	C	.
5	436269	1	T	A	missense	GAMA	PmUG01_05017200	254L>254M	436269T>A
5	635184	1	A	G	intron	DRE2
5	1499392	1	T	C	synonymous	ApiAP2	PmUG01_05037900	3143G	1499392T>C
6	257731	1	G	A	.
6	363359	1	C	G	missense	PRP5	PmUG01_06016200	334G>334R	363359C>G
6	408635	1	G	C	missense	PmUG01_06017100	PmUG01_06017100	257S>257W	408635G>C
6	419801	1	A	C	missense	CAF40	PmUG01_06017300	569I>569S	419801A>C
6	449583	1	G	T	.
6	617021	1	C	T	.
7	635878	1	G	T	.
7	637290	1	C	T	missense	PmUG01_07021200	PmUG01_07021200	565R>565K	637290C>T
7	637934	1	G	A	synonymous	PmUG01_07021200	PmUG01_07021200	350I	637934G>A
7	641372	1	G	T	.
7	653057	1	T	A	.
7	660470	1	T	C	missense	SET4	PmUG01_07021600	771N>771S	660470T>C
7	684064	1	T	C	synonymous	PmUG01_07021900	PmUG01_07021900	203C	684064T>C
7	710172	1	A	T	intron	PmUG01_07022600
7	729550	1	T	C	missense	CRMP1	PmUG01_07022900	1963S>1963P	729550T>C
7	731085	1	G	A	missense	CRMP1	PmUG01_07022900	2474M>2474I	731085G>A
7	776253	1	C	T	missense	PmUG01_07024000	PmUG01_07024000	229A>229V	776253C>T
7	786538	1	A	G	.
7	789061	1	A	G	missense	RPN8	PmUG01_07024400	114K>114R	789061A>G
7	814328	1	T	G	.
7	835623	1	C	G	missense	PmUG01_07025700	PmUG01_07025700	196V>196L	835623C>G
7	841123	1	G	A	synonymous	PmUG01_07025800	PmUG01_07025800	736L	841123G>A
7	860746	1	C	T	intron	PmUG01_07026100
7	1262679	1	T	C	.
7	1268257	1	T	C	.
8	1104750	1	G	A	.
8	1122265	1	G	A	missense	RIPR	PmUG01_08032700	1018D>1018N	1122265G>A
8	1122538	1	A	G	missense	RIPR	PmUG01_08032700	1109R>1109G	1122538A>G
8	1173555	1	T	C	.
8	1229600	1	C	T	missense	PmUG01_08034700	PmUG01_08034700	22D>22N	1229600C>T
8	1388092	1	G	A	synonymous	PmUG01_08037700	PmUG01_08037700	302K	1388092G>A
8	1394343	1	G	A	missense	PmUG01_08037800	PmUG01_08037800	192D>192N	1394343G>A
8	1580233	1	C	T	.
8	1755210	1	C	T	missense	PmUG01_08045200	PmUG01_08045200	131G>131E	1755210C>T
8	1755319	1	G	T	missense	PmUG01_08045200	PmUG01_08045200	95Q>95K	1755319G>T
8	1755323	1	G	T	missense	PmUG01_08045200	PmUG01_08045200	93N>93K	1755323G>T
8	1757220	1	G	A	missense	PmUG01_08045300	PmUG01_08045300	772R>772W	1757220G>A
8	1794114	1	G	A	synonymous	PmUG01_08046000	PmUG01_08046000	2366N	1794114G>A
8	1808393	1	C	A	.
8	1900510	1	G	A	synonymous	PmUG01_08048300	PmUG01_08048300	1879Q	1900510G>A
8	1917337	1	G	A	synonymous	PmUG01_08048500	PmUG01_08048500	1423Q	1917337G>A
8	2024675	1	C	T	missense	PmUG01_08051100	PmUG01_08051100	2682S>2682L	2024675C>T
8	2037801	1	G	A	synonymous	PmUG01_08051400	PmUG01_08051400	1049V	2037801G>A
8	2049708	1	A	C	missense	CSP	PmUG01_08051600	283K>283Q	2049708A>C
8	2049740	1	C	T	synonymous	CSP	PmUG01_08051600	293N	2049740C>T
8	2049745	1	A	G	missense	CSP	PmUG01_08051600	295E>295G	2049745A>G
9	375959	1	A	G	.
9	402441	1	G	A	missense	ApiAP2	PmUG01_09017400	1084P>1084S	402441G>A
9	672797	1	C	G	missense	PmUG01_09024200	PmUG01_09024200	86A>86G	672797C>G
9	673072	1	C	A	missense	PmUG01_09024200	PmUG01_09024200	178P>178T	673072C>A
9	673075	1	A	T	missense	PmUG01_09024200	PmUG01_09024200	179K>179F	673075A>T
9	673076	1	A	T	missense	PmUG01_09024200	PmUG01_09024200	179K>179F	673076A>T
9	673077	1	A	T	missense	PmUG01_09024200	PmUG01_09024200	179K>179F	673077A>T
9	673080	1	T	G	synonymous	PmUG01_09024200	PmUG01_09024200	180G	673080T>G
9	673603	1	T	A	missense	PmUG01_09024200	PmUG01_09024200	355Y>355N	673603T>A
9	683844	1	A	T	intron	PmUG01_09024400
9	897753	1	G	T	synonymous	PmUG01_09029100	PmUG01_09029100	218G	897753G>T
9	1004676	1	G	A	missense	PmUG01_09031400	PmUG01_09031400	192H>192Y	1004676G>A
9	1072891	1	G	A	missense	CDPK7	PmUG01_09032300	637R>637K	1072891G>A
9	1073347	1	A	T	missense	CDPK7	PmUG01_09032300	789N>789I	1073347A>T
9	1111761	1	A	T	.
9	1821204	1	T	A	missense	PmUG01_09048100	PmUG01_09048100	1439K>1439N	1821204T>A
9	2061398	1	A	G	missense	PmUG01_09052100	PmUG01_09052100	78H>78R	2061398A>G
9	2250043	1	A	T	missense	PmUG01_09056100	PmUG01_09056100	1170I>1170L	2250043A>T
9	2286499	1	C	T	synonymous	PmUG01_09056900	PmUG01_09056900	451R	2286499C>T
9	2294640	1	G	C	missense	PmUG01_09057000	PmUG01_09057000	421N>421K	2294640G>C
9	2302379	1	C	T	.
9	2304409	1	G	C	.
9	2305403	1	C	G	.
9	2311853	1	C	T	.
10	562403	1	T	A	missense	PmUG01_10022200	PmUG01_10022200	6349N>6349I	562403T>A
10	566074	1	T	C	missense	PmUG01_10022200	PmUG01_10022200	5125I>5125M	566074T>C
10	584741	1	A	G	.
10	588628	1	G	A	intron	PmUG01_10022400
10	1226412	1	C	T	synonymous	PmUG01_10035400	PmUG01_10035400	49E	1226412C>T
11	710969	1	A	C	.
11	791564	1	T	A	intron	PmUG01_11025200
11	811956	1	A	C	missense	GCbeta	PmUG01_11025500	2606I>2606R	811956A>C
11	814323	1	G	T	missense	GCbeta	PmUG01_11025500	1817A>1817E	814323G>T
11	819553	1	G	A	intron	GCbeta
11	869627	1	C	G	.
11	938450	1	C	T	missense	PmUG01_11028000	PmUG01_11028000	136T>136M	938450C>T
11	1290491	1	T	G	missense	PK4	PmUG01_11035400	1259N>1259T	1290491T>G
11	1443377	1	T	C	missense	SMS1	PmUG01_11038600	108I>108V	1443377T>C
11	1510793	1	A	T	missense	TKL4	PmUG01_11039800	2181K>2181I	1510793A>T
11	1599635	1	G	A	.
11	1669518	1	A	G	.
11	2018425	1	G	A	missense	P12	PmUG01_11050500	127E>127K	2018425G>A
11	2082352	1	T	C	.
12	539234	1	T	A	.
12	539240	1	T	A	.
12	983825	1	G	C	.
12	991725	1	G	T	.
12	1026365	1	T	C	missense	PmUG01_12032400	PmUG01_12032400	412K>412R	1026365T>C
12	1226733	1	A	C	missense	PmUG01_12036500	PmUG01_12036500	1329E>1329D	1226733A>C
12	1250275	1	G	A	missense	PmUG01_12037000	PmUG01_12037000	679A>679V	1250275G>A
12	1252779	1	C	T	missense	PmUG01_12037000	PmUG01_12037000	3C>3Y	1252779C>T
12	1472912	1	A	T	.
12	2092729	1	C	A	missense	PmUG01_12054500	PmUG01_12054500	2022S>2022R	2092729C>A
12	2098884	1	A	T	missense	PmUG01_12054500	PmUG01_12054500	4074N>4074I	2098884A>T
12	2316148	1	T	A	.
12	2320861	1	G	A	.
12	2338091	1	C	T	missense	PmUG01_12060500	PmUG01_12060500	9T>9I	2338091C>T
12	2543395	1	C	T	missense	RON2	PmUG01_12065000	1728R>1728K	2543395C>T
12	2890071	1	T	C	.
12	2937163	1	G	C	missense	PARN	PmUG01_12073500	117G>117R	2937163G>C
12	2968947	1	T	C	.
12	3069533	1	G	T	.
12	3071772	1	T	G	missense	MFS6	PmUG01_12076200	265N>265H	3071772T>G
12	3112832	1	G	C	missense	PmUG01_12077000	PmUG01_12077000	79G>79R	3112832G>C
12	3173886	1	G	A	synonymous	PmUG01_12078200	PmUG01_12078200	689H	3173886G>A
12	3307164	1	G	A	.
13	956585	1	T	A	intron	NOP10
13	956968	1	A	C	.
13	1298759	1	G	A	.
13	2293168	1	T	G	missense	PmUG01_13054900	PmUG01_13054900	554K>554N	2293168T>G
14	403332	1	G	A	missense	PmUG01_14016200	PmUG01_14016200	89S>89N	403332G>A
14	855970	1	C	G	.
14	856490	1	C	T	.
14	1436977	1	G	A	.
14	1615408	1	T	G	missense	PmUG01_14044700	PmUG01_14044700	382I>382S	1615408T>G
14	1616513	1	G	T	synonymous	PmUG01_14044700	PmUG01_14044700	750T	1616513G>T
14	1617405	1	A	G	missense	PmUG01_14044700	PmUG01_14044700	1048N>1048D	1617405A>G
14	1632300	1	T	A	missense	CAF1	PmUG01_14045000	1247I>1247F	1632300T>A
14	1915111	1	A	G	.
14	1918866	1	A	G	.
14	1919072	1	A	T	.
14	1925559	1	C	T	missense	PmUG01_14053000	PmUG01_14053000	2335A>2335T	1925559C>T
14	1928395	1	G	A	synonymous	PmUG01_14053000	PmUG01_14053000	1510T	1928395G>A
14	1929136	1	T	C	synonymous	PmUG01_14053000	PmUG01_14053000	1263E	1929136T>C
14	1962149	1	G	A	synonymous	PmUG01_14053700	PmUG01_14053700	577N	1962149G>A
14	2110963	1	T	G	missense	ApiAP2	PmUG01_14056700	154H>154Q	2110963T>G
14	2136305	1	A	C	missense	AP2-G	PmUG01_14056900	1916S>1916R	2136305A>C
14	2148801	1	A	T	.
14	2413890	1	C	G	.
14	2439329	1	A	T	missense	MSP9	PmUG01_14062900	425V>425D	2439329A>T
14	2440518	1	T	C	missense	MSP9	PmUG01_14062900	29T>29A	2440518T>C
14	2477548	1	A	T	missense	MRP2	PmUG01_14063400	1215L>1215I	2477548A>T
14	2491958	1	T	C	synonymous	PmUG01_14063500	PmUG01_14063500	812S	2491958T>C
14	2814078	1	G	T	missense	NOT4	PmUG01_14069500	782A>782S	2814078G>T
14	3144824	1	T	C	.
14	3156801	1	T	C	missense	DOC2	PmUG01_14077100	1213E>1213G	3156801T>C
14	3164993	1	T	C	missense	PmUG01_14077200	PmUG01_14077200	578D>578G	3164993T>C
14	3189891	1	T	G	missense	PmUG01_14077700	PmUG01_14077700	568K>568Q	3189891T>G
14	3191473	1	T	A	missense	PmUG01_14077700	PmUG01_14077700	40R>40S	3191473T>A
14	3283700	1	A	T	synonymous	BUD13	PmUG01_14079800	384G	3283700A>T
14	3362924	1	T	A	missense	PmUG01_14081900	PmUG01_14081900	2076N>2076K	3362924T>A

## Sheet: SD5
Supplementary Data 5. Distribution of pairwise IBD scores between isolates within each continent.
IBD scores were binned to demonstrate the distrivution of IBD fragments within each continent
Continent	IBD bin start	IBD bin end	Number of pairwise isolates with IBD score within range
Africa	0	0.05	5184
Africa	0.05	0.1	395
Africa	0.1	0.15	63
Africa	0.15	0.2	34
Africa	0.2	0.25	28
Africa	0.25	0.3	15
Africa	0.3	0.35	11
Africa	0.35	0.4	5
Africa	0.4	0.45	4
Africa	0.45	0.5	6
Africa	0.5	0.55	9
Africa	0.55	0.6	3
Africa	0.6	0.65	3
Africa	0.65	0.7	1
Africa	0.7	0.75	2
Africa	0.75	0.8	0
Africa	0.8	0.85	1
Africa	0.85	0.9	1
Africa	0.9	0.95	2
Africa	0.95	1	11
Asia	0	0.05	31
Asia	0.05	0.1	51
Asia	0.1	0.15	16
Asia	0.15	0.2	7
Asia	0.2	0.25	5
Asia	0.25	0.3	4
Asia	0.3	0.35	2
Asia	0.35	0.4	1
Asia	0.4	0.45	0
Asia	0.45	0.5	2
Asia	0.5	0.55	0
Asia	0.55	0.6	0
Asia	0.6	0.65	0
Asia	0.65	0.7	0
Asia	0.7	0.75	0
Asia	0.75	0.8	0
Asia	0.8	0.85	0
Asia	0.85	0.9	0
Asia	0.9	0.95	1
Asia	0.95	1	0
South America	0	0.05	6
South America	0.05	0.1	1
South America	0.1	0.15	0
South America	0.15	0.2	0
South America	0.2	0.25	0
South America	0.25	0.3	0
South America	0.3	0.35	1
South America	0.35	0.4	1
South America	0.4	0.45	0
South America	0.45	0.5	1
South America	0.5	0.55	0
South America	0.55	0.6	0
South America	0.6	0.65	0
South America	0.65	0.7	0
South America	0.7	0.75	0
South America	0.75	0.8	0
South America	0.8	0.85	0
South America	0.85	0.9	0
South America	0.9	0.95	0
South America	0.95	1	0

## Sheet: SD6
Supplementary Data 6. Genomic segments with IBD hits per continent for all monocloncal isolates.
IBD was calculated with hmmIBD for monoclonal isolates within each continent, and using sliding windows of 10 kbp, the genome was searched to look for hits of high IBD signifying within continent conservation. Genes found within each segment are given to suggest which genes may be under selection in each region.
Chromosome	Start	End	Africa (n = 115)+D4:F55	Asia (n = 16)	South America (n = 5)	Genes	Gene products
1	1050001	1100000	0.034	0.139	0.097	PmUG01_01030200(SENP2); PmUG01_01030400(NOL10)	sentrin-specific protease 2, putative; nucleolar protein 10, putative
1	1100001	1150000	0.074	0.144	0.108	NA	NA
2	550001	600000	0.009	0.153	0.1	PmUG01_02021500(TIM50); PmUG01_02021600(VPS53); PmUG01_02021900(DNMT)	mitochondrial import inner membrane translocase subunit TIM50, putative; vacuolar protein sorting-associated protein 53, putative; DNA (cytosine-5)-methyltransferase, putative
2	600001	650000	0.009	0.142	0.1	NA	NA
2	700001	750000	0.01	0.143	0.056	NA	NA
2	750001	800000	0.018	0.187	0.096	NA	NA
3	100001	150000	0.061	0.154	0.162	NA	NA
3	250001	300000	0.023	0.113	0.214	PmUG01_03014800(DPAP3); PmUG01_03015000(P41); PmUG01_03015100(DDX51); PmUG01_03015200(SEC24B)	dipeptidyl aminopeptidase 3, putative; 6-cysteine protein P41, putative; ATP-dependent RNA helicase DDX51, putative; protein transport protein Sec24B, putative
3	300001	350000	0.024	0.104	0.25	PmUG01_03015500(PRPF8); PmUG01_03016000(ASP)	pre-mRNA-processing-splicing factor 8, putative; apical sushi protein, putative
4	150001	200000	0.065	0.056	0.1	PmUG01_04012400(LSA3)	liver stage antigen 3, putative
5	650001	700000	0.038	0.042	0.288	PmUG01_05022100(DTC); PmUG01_05022300(TOM7); PmUG01_05022400(LipB); PmUG01_05022700(GCN5)	dicarboxylate/tricarboxylate carrier, putative; mitochondrial import receptor subunit TOM7, putative; lipoate-protein ligase B, putative; histone acetyltransferase GCN5, putative
5	700001	750000	0.027	0.044	0.276	PmUG01_05023000(VPS15); PmUG01_05023200(SNRNP40); PmUG01_05023300(TRP1); PmUG01_05023400(SEC23); PmUG01_05023500(DLC1); PmUG01_05023700(SNRPG); PmUG01_05024000(MED7)	serine/threonine protein kinase VPS15, putative; U5 small nuclear ribonucleoprotein 40 kDa protein, putative; thrombospondin-related protein 1, putative; protein transport protein SEC23, putative; dynein light chain 1, putative; small nuclear ribonucleoprotein G, putative; mediator of RNA polymerase II transcription subunit 7, putative
6	650001	700000	0.036	0.094	0.005	PmUG01_06023200(IspE)	4-diphosphocytidyl-2-C-methyl-D-erythritol kinase, putative
7	200001	250000	0.017	0.161	0.046	NA	NA
7	250001	300000	0.031	0.298	0.1	NA	NA
7	300001	350000	0.019	0.223	0.1	PmUG01_07014900(DDX60); PmUG01_07015400(RPL32)	ATP-dependent RNA helicase DDX60, putative; 60S ribosomal protein L32, putative
7	350001	400000	0.017	0.185	0.1	PmUG01_07015700(PH); PmUG01_07015900(SPC3)	PH domain-containing protein, putative; signal peptidase complex subunit 3, putative
7	500001	550000	0.016	0.066	0.28	PmUG01_07019000(ClpY)	ATP-dependent protease ATPase subunit ClpY, putative
7	1800001	1850000	0.01	0.062	0.22	PmUG01_07047900(ETRAMP)	early transcribed membrane protein
7	1850001	1900000	0.048	0.08	0.138	NA	NA
8	350001	400000	0.035	0.075	0.066	NA	NA
8	1500001	1550000	0.013	0.07	0.275	PmUG01_08039500(FNT); PmUG01_08039600(NUF2); PmUG01_08039800(PPase)	formate-nitrite transporter, putative; kinetochore protein NUF2, putative; inorganic pyrophosphatase, putative
8	1750001	1800000	0.013	0.142	0.043	PmUG01_08045600(EIF3K); PmUG01_08045700(DHX57); PmUG01_08045800(PIESP1)	eukaryotic translation initiation factor 3 subunit K, putative; ATP-dependent RNA helicase DHX57, putative; parasite-infected erythrocyte surface protein, putative
8	1850001	1900000	0.01	0.148	NA	PmUG01_08047300(SF3B1); PmUG01_08047600(PRPF19); PmUG01_08048000(CCT7)	splicing factor 3B subunit 1, putative; pre-mRNA-processing factor 19, putative; T-complex protein 1 subunit eta, putative
8	1900001	1950000	0.008	0.142	NA	PmUG01_08048800(ClpP); PmUG01_08048900(EB1); PmUG01_08049100(RPS12); PmUG01_08049400(CCT2)	ATP-dependent Clp protease proteolytic subunit, putative; microtubule-associated protein RP/EB family, putative; 40S ribosomal protein S12, putative; T-complex protein 1 subunit beta, putative
9	200001	250000	0.015	0.072	0.268	PmUG01_09013400(CK2beta1); PmUG01_09013500(NOT1)	casein kinase II beta chain, putative; CCR4-NOT transcription complex subunit 1, putative
9	1950001	2000000	0.015	0.025	0.279	PmUG01_09050700(DPM1)	dolichol-phosphate mannosyltransferase, putative
9	2200001	2250000	0.033	0.047	0.055	PmUG01_09055400(LRR10); PmUG01_09055500(ORP1)	leucine-rich repeat protein; oocyst rupture protein 1, putative
9	2250001	2300000	0.032	0.067	0.037	PmUG01_09056700(MAEBL); PmUG01_09056800(PEX22)	membrane associated erythrocyte binding-like protein, putative; peroxisome assembly protein 22, putative
10	1650001	1700000	0.171	0.235	0.284	PmUG01_10044900(BDP1); PmUG01_10045600(SDHA); PmUG01_10046100(MRScyt)	bromodomain protein 1, putative; flavoprotein subunit of succinate dehydrogenase, putative; methionine--tRNA ligase, putative
10	1700001	1750000	0.155	0.167	0.313	PmUG01_10047600(ACT)	acetyl-CoA transporter, putative
10	1750001	1800000	0.015	0.151	0.208	PmUG01_10047900(PyKII); PmUG01_10048300(DYN2); PmUG01_10048400(XPB); PmUG01_10048500(ERH)	pyruvate kinase 2, putative; dynamin-like protein, putative; TFIIH basal transcription factor complex helicase XPB subunit, putative; enhancer of rudimentary homolog, putative
10	1800001	1850000	0.102	0.129	0.183	NA	NA
10	1850001	1900000	0.036	0.006	0.034	NA	NA
11	300001	350000	0.063	0.047	0.055	NA	NA
11	350001	400000	0.051	0.107	0.049	NA	NA
11	700001	750000	0.011	0.145	0.1	PmUG01_11023900(RUVB3); PmUG01_11024200(PCNA1); PmUG01_11024300(GAC)	RuvB-like helicase 3, putative; proliferating cell nuclear antigen 1, putative; glideosome-associated connector, putative
11	850001	900000	0.014	0.157	0.084	PmUG01_11026600(CELF1); PmUG01_11026800(HMGB4)	CUGBP Elav-like family member 1, putative; high mobility group protein B4, putative
12	100001	150000	0.02	0.126	0.3	PmUG01_12012100(MON1); PmUG01_12012200(AQR)	vacuolar fusion protein MON1, putative; intron-binding protein aquarius, putative
12	150001	200000	0.015	0.068	0.3	PmUG01_12012700(UTP15); PmUG01_12012800(ABCB6)	U3 small nucleolar RNA-associated protein 15, putative; ABC transporter B family member 6, putative
12	3350001	3400000	0.036	0.033	0.044	NA	NA
13	50001	100000	0.047	0.134	0.074	NA	NA
13	100001	150000	0.075	0.149	0.139	NA	NA
14	400001	450000	0.057	0.038	0.195	NA	NA
14	450001	500000	0.029	0.068	0.217	PmUG01_14018800(UIS3)	protein UIS3, putative
14	550001	600000	0.011	0.088	0.217	NA	NA
14	600001	650000	0.012	0.098	0.286	PmUG01_14021300(CYC4); PmUG01_14021500(NIF1); PmUG01_14021600(RPB11); PmUG01_14021900(ApiAP2); PmUG01_14022200(MKP1); PmUG01_14022300(S2P)	cyclin, putative; NLI interacting factor-like phosphatase, putative; DNA-directed RNA polymerase II subunit RPB11, putative; AP2 domain transcription factor, putative; mitogen-activated protein kinase phosphatase 1, putative; site-2 protease S2P, putative
14	650001	700000	0.014	0.171	0.063	PmUG01_14023100(RPT4)	26S protease regulatory subunit 10B, putative
14	700001	750000	0.013	0.197	NA	PmUG01_14023800(UTP6); PmUG01_14024000(DBP6)	U3 small nucleolar RNA-associated protein 6, putative; ATP-dependent RNA helicase DBP6, putative
14	800001	850000	0.013	0.142	NA	PmUG01_14025900(PPM6); PmUG01_14026200(GAR1); PmUG01_14026400(VPS18); PmUG01_14026700(OSCP)	protein phosphatase PPM6, putative; H/ACA ribonucleoprotein complex subunit 1, putative; vacuolar protein sorting-associated protein 18, putative; ATP synthase subunit O, mitochondrial, putative
14	850001	900000	0.012	0.147	0.102	PmUG01_14027300(RAB5b); PmUG01_14027700(ISD11); PmUG01_14028100(AP1M1); PmUG01_14028200(RPT1); PmUG01_14028500(M1AAP)	ras-related protein Rab-5B, putative; protein ISD11, putative; AP-1 complex subunit mu-1, putative; 26S protease regulatory subunit 7, putative; M1-family alanyl aminopeptidase, putative
14	1600001	1650000	0.036	0.063	0.1	PmUG01_14044800(CARM1); PmUG01_14045100(EMC1); PmUG01_14045300(CUL1)	histone-arginine methyltransferase CARM1, putative; ER membrane protein complex subunit 1, putative; cullin-1, putative
14	1650001	1700000	0.042	0.046	0.1	PmUG01_14045300(CUL1); PmUG01_14045500(PPPK-DHPS); PmUG01_14045700(DBP1); PmUG01_14045900(AQP2); PmUG01_14046000(PPM5)	cullin-1, putative; hydroxymethyldihydropterin pyrophosphokinase-dihydropteroate synthase, putative; ATP-dependent RNA helicase DBP1, putative; aquaporin, putative; protein phosphatase PPM5, putative
14	1700001	1750000	0.051	0.06	0.021	PmUG01_14046600(RUVB1)	RuvB-like helicase 1, putative
14	1750001	1800000	0.035	0.055	NA	PmUG01_14047400(GAT); PmUG01_14047600(EIF3A); PmUG01_14047800(BDP2); PmUG01_14048400(DLC8); PmUG01_14048500(RPB8)	glycerol-3-phosphate 1-O-acyltransferase, putative; eukaryotic translation initiation factor 3 subunit A, putative; bromodomain protein 2, putative; dynein light chain 1, putative; DNA-directed RNA polymerases I, II, and III subunit RPABC3, putative
14	1800001	1850000	0.032	0.061	NA	PmUG01_14049000(SET5); PmUG01_14049200(EMC6)	histone-lysine N-methyltransferase SET5, putative; ER membrane protein complex subunit 6, putative
14	2950001	3000000	0.016	0.173	0.005	PmUG01_14072500(CWC22); PmUG01_14072800(NSM); PmUG01_14073000(ACS11); PmUG01_14073100(PK2); PmUG01_14073400(ApiAP2)	pre-mRNA-splicing factor CWC22, putative; sphingomyelin phosphodiesterase, putative; acyl-CoA synthetase, putative; protein kinase 2, putative; AP2 domain transcription factor, putative
14	3000001	3050000	0.015	0.151	0.1	PmUG01_14073400(ApiAP2); PmUG01_14073700(GyrB); PmUG01_14073900(FTSH1); PmUG01_14074100(VPS16); PmUG01_14074300(PFS2)	AP2 domain transcription factor, putative; DNA gyrase subunit B, putative; ATP-dependent zinc metalloprotease FTSH 1, putative; vacuolar protein sorting-associated protein 16, putative; polyadenylation factor subunit 2, putative

## Sheet: SD7
Supplementary Data 7. Within continent iHS scores for monoclonal isoaltes in Africa (n = 155) and Asia (n = 16).
iHS scores were calculated for all isolates within Africa and Asia independantly to identify signals of positive selection (iHS p value < 10(-4) within continent. High iHS scores are shown in this table, with the genomic location of the hit and the gene that is encoded at that genomic location. The associated p-value for iHS is calculated within the rehh statistical package as previously determin…
Chromosome	Position	IHS score	LOG10P-value	Reference	Alternate	Gene name	Continent
1	654932	4.024	4.24248	T	G	Cdc48	Africa
1	791225	4.14188	4.46285	G	A	PmUG01_01025700	Africa
1	900392	5.76929	8.09905	G	T	METAP1c	Africa
1	1082374	4.24817	4.66651	A	G	NA	Africa
1	1082596	4.09936	4.38269	C	T	NA	Africa
1	1082630	4.04645	4.28399	G	A	NA	Africa
1	1082634	4.04645	4.28399	G	T	NA	Africa
1	1099565	4.09165	4.36824	G	A	NA	Africa
2	178739	4.71353	5.61356	G	A	PIP5K	Africa
2	369356	5.58149	7.62257	T	C	NA	Africa
2	536299	5.5279	7.48935	C	T	PMS1	Africa
3	106218	-4.16036	4.49791	T	C	NA	Africa
3	274416	-5.57141	7.59741	A	G	DPAP3	Africa
3	424121	4.92513	6.07416	T	C	NA	Africa
4	214600	5.26268	6.8478	T	C	NA	Africa
4	289078	5.34821	7.05146	C	T	NA	Africa
4	326173	5.97614	8.64115	T	C	PmUG01_04015800	Africa
4	372736	5.16575	6.62074	C	T	RPB2	Africa
4	627123	6.15724	9.13062	G	A	NA	Africa
4	813404	4.07596	4.3389	T	G	PmUG01_04025500	Africa
4	1043535	4.12788	4.43637	C	G	PmUG01_04030700	Africa
4	1045586	4.71214	5.61061	A	G	PmUG01_04030700	Africa
4	1045997	4.61282	5.40094	T	A	PmUG01_04030700	Africa
6	143173	4.0564	4.30247	G	A	PmUG01_06012400	Africa
6	673753	4.88553	5.98653	G	A	NA	Africa
6	674124	3.96988	4.14322	G	A	NA	Africa
6	675672	4.04127	4.27439	T	C	PmUG01_06022600	Africa
6	675922	-5.87052	8.36207	C	T	PmUG01_06022600	Africa
7	666500	4.61069	5.39649	T	C	PmUG01_07021700	Africa
7	1264063	5.51882	7.46689	T	A	NA	Africa
7	1578377	-3.93623	4.08212	G	A	MSP1	Africa
7	1578392	-5.18409	6.66339	T	C	MSP1	Africa
7	1578395	-4.17074	4.51768	G	A	MSP1	Africa
8	723170	5.6637	7.82931	T	A	PmUG01_08023900	Africa
8	914192	4.89982	6.01806	C	T	NIF4	Africa
8	939232	5.44052	7.2747	A	G	PmUG01_08029200	Africa
8	939238	5.11958	6.51396	A	G	PmUG01_08029200	Africa
8	939247	4.05681	4.30322	A	G	PmUG01_08029200	Africa
8	939250	4.06832	4.32465	A	G	PmUG01_08029200	Africa
8	1364361	5.12449	6.52529	C	T	PmUG01_08037500	Africa
8	1872658	4.28031	4.72901	G	A	NA	Africa
9	932289	4.41024	4.98608	T	C	PmUG01_09029800	Africa
9	1271987	5.44304	7.28084	T	A	NA	Africa
10	487480	-5.2426	6.80045	C	G	PmUG01_10020700	Africa
10	487486	-5.35051	7.05696	A	G	PmUG01_10020700	Africa
10	772568	6.05168	8.84363	G	A	PmUG01_10026600	Africa
10	1163663	4.64766	5.47403	A	T	PmUG01_10034400	Africa
10	1682559	4.00729	4.21169	G	A	PmUG01_10045700	Africa
10	1717404	4.69496	5.57404	T	A	PmUG01_10046700	Africa
10	1717409	4.68969	5.56285	C	A	PmUG01_10046700	Africa
10	1720719	4.04339	4.27833	A	T	NA	Africa
11	547058	5.86806	8.35564	T	A	NA	Africa
11	547066	5.11596	6.50563	T	A	NA	Africa
11	1606913	4.84894	5.90615	A	T	PmUG01_11041800	Africa
11	2047003	5.95756	8.5917	G	A	EIF3L	Africa
11	2150747	-4.1543	4.48641	A	G	PmUG01_11053200	Africa
11	2369416	4.58804	5.34927	A	G	PmUG01_11057200	Africa
12	471356	6.10124	8.97777	C	T	NA	Africa
13	810324	4.79895	5.79723	A	T	PmUG01_13025000	Africa
13	1248547	-3.98785	4.17604	G	T	PmUG01_13033500	Africa
13	1389203	-4.19179	4.5579	G	T	NA	Africa
13	1393133	5.18085	6.65584	C	T	NA	Africa
14	431918	4.53358	5.23663	T	A	NA	Africa
14	431928	4.85352	5.91619	A	C	NA	Africa
14	431930	5.22876	6.76789	A	G	NA	Africa
14	446101	4.65617	5.49194	T	A	PmUG01_14017400	Africa
14	446616	4.44891	5.06396	C	T	NA	Africa
14	446623	4.44891	5.06396	T	A	NA	Africa
14	446626	4.44891	5.06396	T	G	NA	Africa
14	446628	4.44891	5.06396	C	T	NA	Africa
14	446630	4.42029	5.00626	A	T	NA	Africa
14	446643	4.43164	5.02909	A	T	NA	Africa
14	446646	4.43164	5.02909	T	C	NA	Africa
14	446656	4.42647	5.0187	A	G	NA	Africa
14	461430	4.82134	5.84589	C	A	NA	Africa
14	1517730	8.3723	16.2479	T	A	NA	Africa
14	2283019	4.14882	4.47601	T	A	PmUG01_14059800	Africa
14	2654443	5.27999	6.88876	A	G	PmUG01_14066800	Africa
14	2876965	4.07981	4.34608	C	A	NA	Africa
14	2945688	5.06748	6.39456	G	A	NA	Africa
14	3185022	-3.96043	4.12601	T	C	PmUG01_14077600	Africa
14	3538259	-4.12685	4.43442	A	G	PmUG01_14085800	Africa
4	172772	-4.93938	6.10583	T	G	PmUG01_04012200	Asia
6	517059	4.94064	6.10866	C	G	NA	Asia
8	1598834	5.66111	7.82277	C	T	RNF1	Asia
10	1717598	-4.24419	4.65879	A	G	PmUG01_10046700	Asia
10	1718771	4.3073	4.78184	C	A	NA	Asia
10	1720362	4.01202	4.2204	T	G	NA	Asia
10	1720366	4.57024	5.31233	C	T	NA	Asia
12	1583381	5.22936	6.7693	G	A	PmUG01_12043500	Asia
13	122872	4.99808	6.23729	G	A	PmUG01_13011300	Asia
13	122902	4.96331	6.15927	T	G	PmUG01_13011300	Asia
13	1594761	6.37369	9.73392	A	T	NA	Asia
14	431850	4.16204	4.50112	T	G	NA	Asia
14	706715	6.96666	11.4887	G	A	DBP6	Asia
14	996555	4.15976	4.49677	T	A	PmUG01_14030500	Asia
14	996557	4.15976	4.49677	G	A	PmUG01_14030500	Asia
14	1550009	5.89577	8.42836	C	T	NA	Asia
14	1557388	5.66594	7.835	G	T	NA	Asia
14	2057336	4.75285	5.69774	C	A	NA	Asia
14	3117387	-3.98103	4.16357	C	T	PmUG01_14076000	Asia

## Sheet: SD8
Supplementary Data 8. Differential signals of positive selection (Rsb score) when comparing monocloncal isoaltes from Africa (n = 155) and Asia (n 16).
Rsb scores were calculated to identify differential selection markers between African and Asian isolates using the Rehh package in R. Signals of differential positive selection (Rsb score p value < 10(-5) are shown with the corresponding gene that is found at the location of the hit. the p-value calculated for interpretting Rsb scores is calculated in the Rehh package. The Rsb score is constructe…
Chromosome	Position	RSB score	LOG10P-value	Reference	Alternate	Gene name	Comparison
3	307561	-4.69707	5.57852	T	G	LISP2	Africa vs. Asia
10	1710488	-4.5253	5.21962	G	A	NA	Africa vs. Asia
10	1710792	-4.79386	5.78621	A	G	PmUG01_10046500	Africa vs. Asia
12	939151	-4.60969	5.3944	G	C	PmUG01_12030100	Africa vs. Asia
13	122926	-5.67177	7.84976	G	A	PmUG01_13011300	Africa vs. Asia

## Sheet: SD9
Supplementary Data 9. SNPs found in putative drug resistance markers in the P. malariae genomics database.
A semi-filtered database, filtered to only remove samples with reads mapping to other Plasmodium species (using centrifuge) was used to screen for nonsynonymous SNPs in candidate drug resistance loci. The gene IDs are given for genes investigated, with the number of SNPs found that lead to amino acid substitutions.
Chromosome	Gene name	Gene ID	Drug association	Number nonsynonymouos SNPs found
1	CRT	PmUG01_01020700	Chloroquine, lumefantine	3
2	MRP1	PmUG01_02011900	Multiple	51
2	UBP1	PmUG01_02019300	Artemisinin	42
4	ATG11	PmUG01_04015700	Lumefantrine	8
5	DHFR-TS	PmUG01_05034700	Pyrimethamine	13
6	ATG8	PmUG01_06011300	Artemisinin	1
6	Pi4k	PmUG01_06015100	Pi4K inhibitors	26
8	ATG18	PmUG01_08028900	Artemisinin	2
10	MDR1	PmUG01_10021600	Multiple	24
10	PI3K	PmUG01_10029300	Artemisinin	0
11	AAT1	PmUG01_11034100	Chloroquine	7
11	DHODH	PmUG01_11059500	Novel DHODH inhibitors	3
12	K13	PmUG01_12021200	Artemisinin	6
12	mdr2	PmUG01_12069100	Multiple	16
13	ATP4	PmUG01_13021900	Novel ATP4 inhibitors	42
14	AP2MU	PmUG01_14053100	Artemisinin	7
14	Coronin	PmUG01_14084400	Artemisinin	4
14	DHPS	PmUG01_14045500	Sulfadoxine	8
14	ferredoxin	PmUG01_14034800	Artemisinin	0
14	MRP2	PmUG01_14063400	Multiple	28

## Sheet: SD10
Supplementary Data 10. Global revalence of non-synonymous SNPs found in putative drug resistance markers in the P. malariae genomics database.
A semi-filtered database, filtered to only remove samples with reads mapping to other Plasmodium species (using centrifuge) was used to screen for nonsynonymous SNPs in candidate drug resistance loci. The gene IDs are given for genes investigated, with the number of SNPs found that lead to amino acid substitutions given with their proportions in each continent.
Chromosome	Position	Reference	Effect	Gene name	Gene ID	Amino acid	Nucleotide 1	Nucleotide 2	Global SNP Freq*	Africa Freq SNPs*	Asia Freq SNPs*	Oceania Freq (n =1)*	SAM Freq*
PmUG01_01_v1	553440	A	missense	CRT	PmUG01_01020700	278E>278D	553440A>T		0.06	0.01	0.37	0	0
PmUG01_01_v1	554001	G	missense	CRT	PmUG01_01020700	334S>334I	554001G>T		0.01	0.01	0	0	0
PmUG01_01_v1	554652	G	missense	CRT	PmUG01_01020700	383G>383V	554652G>T		0.02	0.01	0	0	0.67
PmUG01_02_v1	109509	C	missense	MRP1	PmUG01_02011900	1630D>1630N	109509C>T		0.72	0.7	0.76	1	1
PmUG01_02_v1	109692	T	missense	MRP1	PmUG01_02011900	1569N>1569D	109692T>C		0.01	0	0.06	0	0
PmUG01_02_v1	109698	T	missense	MRP1	PmUG01_02011900	1567N>1567H	109698T>G		0.01	0	0.06	0	0
PmUG01_02_v1	109707	C	missense	MRP1	PmUG01_02011900	1564V>1564L	109707C>G		0.01	0	0.05	0	0
PmUG01_02_v1	109712	G	missense	MRP1	PmUG01_02011900	1562S>1562C	109712G>C		0.01	0	0.06	0	0
PmUG01_02_v1	109730	C	missense	MRP1	PmUG01_02011900	1556S>1556N	109730C>T		0.01	0	0.05	0	0
PmUG01_02_v1	109745	T	missense	MRP1	PmUG01_02011900	1551K>1551R	109745T>C		0.01	0	0.05	0	0
PmUG01_02_v1	109756	A	missense	MRP1	PmUG01_02011900	1547H>1547Q	109756A>T		0.01	0	0.05	0	0
PmUG01_02_v1	109766	C	missense	MRP1	PmUG01_02011900	1544R>1544K	109766C>T		0.01	0	0.05	0	0
PmUG01_02_v1	109775	C	missense	MRP1	PmUG01_02011900	1541R>1541K	109775C>T		0.01	0	0.05	0	0
PmUG01_02_v1	109799	C	missense	MRP1	PmUG01_02011900	1533S>1533N	109799C>T		0.01	0	0.05	0	0
PmUG01_02_v1	109805	A	missense	MRP1	PmUG01_02011900	1531I>1531T	109804A>C	109805A>G	0.01	0	0.05	0	0
PmUG01_02_v1	109809	C	missense	MRP1	PmUG01_02011900	1530D>1530N	109809C>T		0.01	0	0.05	0	0
PmUG01_02_v1	109826	C	missense	MRP1	PmUG01_02011900	1524C>1524S	109825A>G	109826C>G	0.01	0	0.05	0	0
PmUG01_02_v1	109833	T	missense	MRP1	PmUG01_02011900	1522I>1522L	109833T>G		0.01	0	0.05	0	0
PmUG01_02_v1	110051	A	missense	MRP1	PmUG01_02011900	1449I>1449T	110051A>G		0.01	0.01	0	0	0
PmUG01_02_v1	110360	T	missense	MRP1	PmUG01_02011900	1346Q>1346L	110360T>A		0.01	0	0.05	0	0
PmUG01_02_v1	110514	C	missense	MRP1	PmUG01_02011900	1295V>1295I	110512A>T	110514C>T	0.01	0	0.05	0	0
PmUG01_02_v1	110517	T	missense	MRP1	PmUG01_02011900	1294S>1294D	110516C>T	110517T>C	0.01	0	0.05	0	0
PmUG01_02_v1	110523	A	missense	MRP1	PmUG01_02011900	1292Y>1292H	110523A>G		0.01	0	0.05	0	0
PmUG01_02_v1	110540	T	missense	MRP1	PmUG01_02011900	1286Y>1286F	110540T>A		0.01	0	0.05	0	0
PmUG01_02_v1	110573	T	missense	MRP1	PmUG01_02011900	1275N>1275S	110573T>C		0.01	0	0.05	0	0
PmUG01_02_v1	110624	G	missense	MRP1	PmUG01_02011900	1258A>1258V	110624G>A		0.01	0	0.05	0	0
PmUG01_02_v1	110674	A	missense	MRP1	PmUG01_02011900	1241F>1241L	110674A>T		0.01	0	0.05	0	0
PmUG01_02_v1	110683	T	missense	MRP1	PmUG01_02011900	1238L>1238F	110683T>A		0.01	0	0.05	0	0
PmUG01_02_v1	110697	T	missense	MRP1	PmUG01_02011900	1234I>1234A	110696A>G	110697T>C	0.01	0	0.05	0	0
PmUG01_02_v1	110700	C	missense	MRP1	PmUG01_02011900	1233V>1233I	110700C>T		0.01	0	0.05	0	0
PmUG01_02_v1	110703	A	missense	MRP1	PmUG01_02011900	1232S>1232A	110703A>C		0.01	0	0.05	0	0
PmUG01_02_v1	110717	A	missense	MRP1	PmUG01_02011900	1227F>1227C	110716A>G	110717A>C	0.01	0	0.05	0	0
PmUG01_02_v1	110737	A	missense	MRP1	PmUG01_02011900	1220F>1220L	110737A>C		0.01	0	0.05	0	0
PmUG01_02_v1	110775	T	missense	MRP1	PmUG01_02011900	1208I>1208F	110775T>A		0.01	0	0.05	0	0
PmUG01_02_v1	111157	T	missense	MRP1	PmUG01_02011900	1080R>1080S	111157T>A		0.01	0	0.05	0	0
PmUG01_02_v1	111160	A	missense	MRP1	PmUG01_02011900	1079F>1079L	111160A>T		0.01	0	0.05	0	0
PmUG01_02_v1	111355	A	missense	MRP1	PmUG01_02011900	1014N>1014K	111355A>T		0.01	0.01	0	0	0
PmUG01_02_v1	112100	C	missense	MRP1	PmUG01_02011900	766R>766K	112099C>T	112100C>T	0.01	0	0.06	0	0
PmUG01_02_v1	112130	T	missense	MRP1	PmUG01_02011900	756N>756S	112130T>C		0.01	0	0.05	0	0
PmUG01_02_v1	112164	C	missense	MRP1	PmUG01_02011900	745A>745Y	112163G>T	112164C>A	0.01	0	0.05	0	0
PmUG01_02_v1	112215	A	missense	MRP1	PmUG01_02011900	728S>728A	112215A>C		0.02	0	0.15	0	0
PmUG01_02_v1	112382	C	missense	MRP1	PmUG01_02011900	672G>672D	112382C>T		0.01	0.01	0	0	0
PmUG01_02_v1	112620	G	missense	MRP1	PmUG01_02011900	593Q>593E	112620G>C		0.01	0	0.05	0	0
PmUG01_02_v1	113291	T	missense	MRP1	PmUG01_02011900	369N>369S	113290A>G	113291T>C	0.01	0	0.05	0	0
PmUG01_02_v1	113328	T	missense	MRP1	PmUG01_02011900	357M>357V	113328T>C		0.01	0	0.05	0	0
PmUG01_02_v1	113615	T	missense	MRP1	PmUG01_02011900	261K>261R	113615T>C		0.01	0.01	0	0	0
PmUG01_02_v1	113630	T	missense	MRP1	PmUG01_02011900	256N>256I	113630T>A		0.01	0.01	0	0	0
PmUG01_02_v1	113802	T	missense	MRP1	PmUG01_02011900	199M>199L	113802T>A		0.01	0	0.05	0	0
PmUG01_02_v1	113850	G	missense	MRP1	PmUG01_02011900	183L>183F	113850G>A		0.01	0	0.05	0	0
PmUG01_02_v1	113859	T	missense	MRP1	PmUG01_02011900	180I>180L	113859T>A		0.01	0	0.06	0	0
PmUG01_02_v1	113862	A	missense	MRP1	PmUG01_02011900	179F>179L	113862A>G		0.01	0	0.05	0	0
PmUG01_02_v1	113863	T	missense	MRP1	PmUG01_02011900	178L>178F	113863T>G		0.01	0	0.05	0	0
PmUG01_02_v1	113870	G	missense	MRP1	PmUG01_02011900	176A>176V	113869A>C	113870G>A	0.01	0	0.05	0	0
PmUG01_02_v1	114272	T	missense	MRP1	PmUG01_02011900	42N>42S	114272T>C		0.01	0.01	0	0	0
PmUG01_02_v1	444391	C	missense	UBP1	PmUG01_02019300	4118V>4118I	444391C>T		0.01	0.01	0	0	0
PmUG01_02_v1	445404	C	missense	UBP1	PmUG01_02019300	3898G>3898D	445404C>T		0.02	0.02	0	0	0
PmUG01_02_v1	446030	T	missense	UBP1	PmUG01_02019300	3689L>3689F	446030T>G		0.01	0	0.08	0	0
PmUG01_02_v1	446875	G	missense	UBP1	PmUG01_02019300	3432S>3432F	446875G>A		0.01	0.01	0	0	0
PmUG01_02_v1	446956	T	missense	UBP1	PmUG01_02019300	3405D>3405G	446956T>C		0.04	0.04	0	0	0.5
PmUG01_02_v1	447814	C	missense	UBP1	PmUG01_02019300	3119S>3119N	447814C>T		0.01	0	0.07	0	0
PmUG01_02_v1	447912	C	missense	UBP1	PmUG01_02019300	3086R>3086S	447912C>A		0.01	0	0.08	0	0
PmUG01_02_v1	449660	A	missense	UBP1	PmUG01_02019300	2642V>2642E	449660A>T		0.01	0.01	0	0	0
PmUG01_02_v1	449768	C	missense	UBP1	PmUG01_02019300	2606G>2606V	449768C>A		0.03	0.03	0	0	0
PmUG01_02_v1	449775	T	missense	UBP1	PmUG01_02019300	2604T>2604V	449774G>A	449775T>C	0.02	0.02	0	0	0
PmUG01_02_v1	450276	T	missense	UBP1	PmUG01_02019300	2437N>2437Y	450276T>A		0.01	0.01	0	0	0
PmUG01_02_v1	450288	A	missense	UBP1	PmUG01_02019300	2433L>2433I	450286T>G	450288A>T	0.01	0.01	0	0	0
PmUG01_02_v1	450665	A	missense	UBP1	PmUG01_02019300	2307I>2307S	450665A>C		1	1	1	0	0
PmUG01_02_v1	451172	A	missense	UBP1	PmUG01_02019300	2138M>2138K	451171C>T	451172A>T	0.02	0.03	0	0	0
PmUG01_02_v1	451484	C	missense	UBP1	PmUG01_02019300	2034S>2034I	451484C>A		0.02	0.02	0	0	0
PmUG01_02_v1	451512	G	missense	UBP1	PmUG01_02019300	2025R>2025C	451512G>A		0.01	0.01	0	0	0
PmUG01_02_v1	451593	C	missense	UBP1	PmUG01_02019300	1998D>1998Y	451593C>A		0.03	0.04	0	0	0
PmUG01_02_v1	452025	G	missense	UBP1	PmUG01_02019300	1854R>1854C	452025G>A		0.01	0.01	0	0	0
PmUG01_02_v1	452031	C	missense	UBP1	PmUG01_02019300	1852G>1852S	452031C>T		0.01	0.01	0	0	0
PmUG01_02_v1	452124	C	missense	UBP1	PmUG01_02019300	1821D>1821N	452124C>T		0.01	0.01	0	0	0
PmUG01_02_v1	452184	A	missense	UBP1	PmUG01_02019300	1801L>1801V	452184A>C		0.08	0.11	0	0	0
PmUG01_02_v1	452198	C	missense	UBP1	PmUG01_02019300	1796G>1796E	452198C>T		0.06	0.01	0.62	0	0
PmUG01_02_v1	452210	C	missense	UBP1	PmUG01_02019300	1792G>1792E	452210C>T		0.04	0	0.4	0	0
PmUG01_02_v1	452449	G	missense	UBP1	PmUG01_02019300	1712S>1712R	452449G>T		0.03	0.04	0	0	0
PmUG01_02_v1	452733	A	missense	UBP1	PmUG01_02019300	1618Y>1618H	452733A>G		0.02	0.02	0	0	0
PmUG01_02_v1	452792	T	missense	UBP1	PmUG01_02019300	1598N>1598S	452792T>C		0.44	0.38	0.93	0	0.2
PmUG01_02_v1	452841	G	missense	UBP1	PmUG01_02019300	1582H>1582Y	452841G>A		0.02	0	0.14	0	0
PmUG01_02_v1	453050	T	missense	UBP1	PmUG01_02019300	1512Q>1512R	453050T>C		0.02	0.02	0	0	0
PmUG01_02_v1	454427	A	missense	UBP1	PmUG01_02019300	1053M>1053R	454427A>C		0.07	0.09	0	0	0
PmUG01_02_v1	454431	G	missense	UBP1	PmUG01_02019300	1052H>1052E	454429A>T	454431G>C	0.1	0.12	0	0	0
PmUG01_02_v1	454444	A	missense	UBP1	PmUG01_02019300	1047D>1047E	454444A>T		0.08	0.09	0	0	0
PmUG01_02_v1	454518	C	missense	UBP1	PmUG01_02019300	1023G>1023R	454516T>C	454518C>T	0.01	0.01	0	0	0
PmUG01_02_v1	455135	C	missense	UBP1	PmUG01_02019300	817S>817N	455135C>T		0.05	0.05	0.08	0	0
PmUG01_02_v1	455169	C	missense	UBP1	PmUG01_02019300	806G>806C	455169C>A		0.01	0.01	0	0	0
PmUG01_02_v1	455675	T	missense	UBP1	PmUG01_02019300	637K>637R	455675T>C		0.01	0.02	0	0	0
PmUG01_02_v1	455715	C	missense	UBP1	PmUG01_02019300	624V>624I	455715C>T	455715C>A	0.03	0.03	0	0	0
PmUG01_02_v1	455934	T	missense	UBP1	PmUG01_02019300	551S>551C	455934T>A		0.01	0.01	0	0	0
PmUG01_02_v1	456030	T	missense	UBP1	PmUG01_02019300	519I>519V	456030T>C		0.05	0.01	0.29	0	0
PmUG01_02_v1	456437	T	missense	UBP1	PmUG01_02019300	383K>383T	456437T>G		0.01	0	0.05	0	0
PmUG01_02_v1	456892	G	missense	UBP1	PmUG01_02019300	231D>231E	456892G>T		0.01	0.01	0	0	0
PmUG01_02_v1	457261	C	missense	UBP1	PmUG01_02019300	108M>108I	457261C>T		0.01	0.01	0	0	0
PmUG01_02_v1	457433	T	missense	UBP1	PmUG01_02019300	51K>51R	457433T>C		0.01	0	0.06	0	0
PmUG01_04_v1	317346	A	missense	ATG11	PmUG01_04015700	1316Y>1316N	317346A>T		0.08	0	0.9	0	0
PmUG01_04_v1	317706	C	missense	ATG11	PmUG01_04015700	1196E>1196K	317706C>T		0.01	0.01	0	0	0
PmUG01_04_v1	317751	C	missense	ATG11	PmUG01_04015700	1181G>1181R	317751C>T		0.01	0.01	0	0	0
PmUG01_04_v1	318067	G	missense	ATG11	PmUG01_04015700	1075S>1075R	318067G>T		0.01	0.01	0	0	0
PmUG01_04_v1	318096	C	missense	ATG11	PmUG01_04015700	1066A>1066T	318096C>T		0.01	0.01	0	0	0
PmUG01_04_v1	318654	C	missense	ATG11	PmUG01_04015700	880E>880K	318654C>T		0.07	0	0.57	0	0
PmUG01_04_v1	319122	C	missense	ATG11	PmUG01_04015700	724E>724K	319122C>T		0.01	0	0	0	0.33
PmUG01_04_v1	320728	C	missense	ATG11	PmUG01_04015700	286S>286I	320728C>A		0.02	0.03	0	0	0
PmUG01_05_v1	1291895	G	missense	DHFR-TS	PmUG01_05034700	15A>15S	1291895G>T		0.05	0.04	0	0	0.33
PmUG01_05_v1	1291999	T	missense	DHFR-TS	PmUG01_05034700	49S>49R	1291999T>A		0.01	0	0.05	0	0
PmUG01_05_v1	1292023	C	missense	DHFR-TS	PmUG01_05034700	57F>57L	1292023C>G	1292023C>A	0.17	0.21	0	0	0
PmUG01_05_v1	1292026	A	missense	DHFR-TS	PmUG01_05034700	58R>58S	1292026A>C		0.82	0.78	1	1	1
PmUG01_05_v1	1292193	A	missense	DHFR-TS	PmUG01_05034700	114N>114S	1292193A>G		0.71	0.67	0.84	1	1
PmUG01_05_v1	1292522	T	missense	DHFR-TS	PmUG01_05034700	224C>224S	1292522T>A		0.01	0.01	0	0	0
PmUG01_05_v1	1293224	C	missense	DHFR-TS	PmUG01_05034700	458H>458Y	1293224C>T		0.01	0.01	0	0	0
PmUG01_05_v1	1293228	C	missense	DHFR-TS	PmUG01_05034700	459A>459D	1293228C>A	1293229C>T	0.01	0.01	0	0	0
PmUG01_05_v1	1293239	G	missense	DHFR-TS	PmUG01_05034700	463D>463N	1293239G>A		0.01	0.01	0	0	0
PmUG01_05_v1	1293272	C	missense	DHFR-TS	PmUG01_05034700	474H>474N	1293272C>A		0.01	0.01	0	0	0
PmUG01_05_v1	1293308	A	missense	DHFR-TS	PmUG01_05034700	486I>486L	1293308A>C		0.01	0.01	0	0	0
PmUG01_05_v1	1293527	A	missense	DHFR-TS	PmUG01_05034700	559I>559V	1293527A>G		0.01	0.01	0	0	0
PmUG01_05_v1	1293575	G	missense	DHFR-TS	PmUG01_05034700	575V>575I	1293575G>A	1293577A>T	0.01	0.01	0	0	0
PmUG01_05_v1	1293611	C	missense	DHFR-TS	PmUG01_05034700	587L>587F	1293611C>T		0.01	0.01	0	0	0
PmUG01_06_v1	91064	G	missense	ATG8	PmUG01_06011300	71A>71G	91064G>C		0.01	0.01	0	0	0
PmUG01_06_v1	296253	A	missense	PI4K	PmUG01_06015100	1535L>1535Q	296253A>T		0.01	0.02	0	0	0
PmUG01_06_v1	296383	C	missense	PI4K	PmUG01_06015100	1492D>1492N	296383C>T		0.01	0.01	0	0	0
PmUG01_06_v1	296433	T	missense	PI4K	PmUG01_06015100	1475D>1475G	296433T>C		0.01	0.02	0	0	0
PmUG01_06_v1	296697	A	missense	PI4K	PmUG01_06015100	1387I>1387T	296697A>G		0.01	0.01	0	0	0
PmUG01_06_v1	297526	C	missense	PI4K	PmUG01_06015100	1111E>1111K	297526C>T		0.06	0.07	0	0	0
PmUG01_06_v1	297550	C	missense	PI4K	PmUG01_06015100	1103E>1103K	297550C>T		0.03	0.04	0	0	0
PmUG01_06_v1	297562	T	missense	PI4K	PmUG01_06015100	1099K>1099E	297562T>C		0.06	0.07	0	0	0
PmUG01_06_v1	297567	A	missense	PI4K	PmUG01_06015100	1097V>1097E	297567A>T		0.06	0.07	0	0	0
PmUG01_06_v1	297579	A	missense	PI4K	PmUG01_06015100	1093V>1093E	297579A>T		0.02	0.03	0	0	0
PmUG01_06_v1	297598	C	missense	PI4K	PmUG01_06015100	1087E>1087K	297598C>T		0.2	0.19	0.36	0	0
PmUG01_06_v1	298251	A	missense	PI4K	PmUG01_06015100	869F>869Y	298251A>T		0.01	0.01	0	0	0
PmUG01_06_v1	298259	T	missense	PI4K	PmUG01_06015100	866K>866N	298259T>A		0.01	0.01	0	0	0
PmUG01_06_v1	298529	C	missense	PI4K	PmUG01_06015100	776L>776F	298529C>A		0.03	0.03	0	0	0
PmUG01_06_v1	298842	A	missense	PI4K	PmUG01_06015100	672I>672N	298842A>T		0.01	0.01	0	0	0
PmUG01_06_v1	298897	T	missense	PI4K	PmUG01_06015100	654N>654D	298897T>C		0.01	0.01	0	0	0
PmUG01_06_v1	298924	T	missense	PI4K	PmUG01_06015100	645K>645E	298924T>C		0.01	0.01	0	0	0
PmUG01_06_v1	298930	T	missense	PI4K	PmUG01_06015100	643N>643S	298929T>G	298930T>A	0.01	0.01	0	0	0
PmUG01_06_v1	299047	T	missense	PI4K	PmUG01_06015100	604I>604L	299047T>A		0.01	0.01	0	0	0
PmUG01_06_v1	299052	C	missense	PI4K	PmUG01_06015100	602C>602S	299051G>T	299052C>G	0.01	0.01	0	0	0
PmUG01_06_v1	299090	A	missense	PI4K	PmUG01_06015100	589D>589E	299090A>T		0.01	0.01	0	0	0
PmUG01_06_v1	299805	T	missense	PI4K	PmUG01_06015100	351D>351V	299805T>A		0.01	0.01	0	0	0
PmUG01_06_v1	299958	G	missense	PI4K	PmUG01_06015100	300T>300I	299958G>A		0.01	0.01	0	0	0
PmUG01_06_v1	300076	C	missense	PI4K	PmUG01_06015100	261A>261S	300074T>A	300076C>A	0.43	0.47	0.3	0	0
PmUG01_06_v1	300093	C	missense	PI4K	PmUG01_06015100	255G>255D	300092T>G	300093C>T	0.12	0.12	0.11	0	0
PmUG01_06_v1	300135	C	missense	PI4K	PmUG01_06015100	241G>241D	300134T>G	300135C>T	0.29	0.3	0.25	0	0
PmUG01_06_v1	300246	C	missense	PI4K	PmUG01_06015100	204S>204N	300246C>T		0.02	0.02	0	0	0
PmUG01_08_v1	922563	T	missense	ATG18	PmUG01_08028900	321N>321S	922563T>C		0.02	0.03	0	0	0
PmUG01_08_v1	923266	C	missense	ATG18	PmUG01_08028900	87D>87N	923266C>T		0.01	0.01	0	0	0
PmUG01_10_v1	524859	T	missense	MDR1	PmUG01_10021600	1353N>1353S	524859T>C		0.01	0.01	0	0	0
PmUG01_10_v1	524938	A	missense	MDR1	PmUG01_10021600	1327C>1327S	524938A>T		0.01	0.01	0	0	0
PmUG01_10_v1	525386	T	missense	MDR1	PmUG01_10021600	1177E>1177D	525386T>A		0.01	0	0.05	0	0
PmUG01_10_v1	525728	T	missense	MDR1	PmUG01_10021600	1063L>1063F	525728T>G		0.01	0	0.1	0	0
PmUG01_10_v1	526006	T	missense	MDR1	PmUG01_10021600	971I>971V	526006T>C		0.01	0.01	0	0	0
PmUG01_10_v1	526187	C	missense	MDR1	PmUG01_10021600	910L>910F	526187C>G		0.01	0	0.05	0	0
PmUG01_10_v1	526429	T	missense	MDR1	PmUG01_10021600	830I>830L	526429T>A		0.01	0	0.05	0	0
PmUG01_10_v1	526684	T	missense	MDR1	PmUG01_10021600	745I>745V	526684T>C		0.01	0.02	0	0	0
PmUG01_10_v1	527184	A	missense	MDR1	PmUG01_10021600	578L>578H	527184A>T		0.01	0.02	0	0	0
PmUG01_10_v1	527449	G	missense	MDR1	PmUG01_10021600	490L>490I	527449G>T		0.01	0	0.05	1	0
PmUG01_10_v1	527550	C	missense	MDR1	PmUG01_10021600	456R>456T	527550C>G		0.01	0.01	0	0	0
PmUG01_10_v1	527555	C	missense	MDR1	PmUG01_10021600	454W>454C	527555C>G		0.01	0.01	0	0	0
PmUG01_10_v1	528430	C	missense	MDR1	PmUG01_10021600	163V>163I	528430C>T		0.01	0	0.05	0	0
PmUG01_10_v1	528446	T	missense	MDR1	PmUG01_10021600	157E>157D	528446T>A		0.01	0	0.05	0	0
PmUG01_10_v1	528475	A	missense	MDR1	PmUG01_10021600	148S>148P	528473A>T	528475A>G	0.01	0	0.05	0	0
PmUG01_10_v1	528493	G	missense	MDR1	PmUG01_10021600	142Q>142E	528491C>T	528493G>C	0.01	0	0.05	0	0
PmUG01_10_v1	528526	C	missense	MDR1	PmUG01_10021600	131E>131K	528526C>T		0.01	0	0.05	0	0
PmUG01_10_v1	528529	T	missense	MDR1	PmUG01_10021600	130I>130L	528527A>T	528529T>A	0.01	0	0.05	0	0
PmUG01_10_v1	528559	C	missense	MDR1	PmUG01_10021600	120V>120I	528559C>T		0.01	0	0.05	0	0
PmUG01_10_v1	528562	C	missense	MDR1	PmUG01_10021600	119V>119T	528561A>G	528562C>T	0.01	0	0.05	0	0
PmUG01_10_v1	528572	A	missense	MDR1	PmUG01_10021600	115F>115L	528572A>T		0.01	0	0.05	0	0
PmUG01_10_v1	528595	T	missense	MDR1	PmUG01_10021600	108I>108V	528593T>C	528595T>C	0.01	0	0.05	0	0
PmUG01_10_v1	528613	T	missense	MDR1	PmUG01_10021600	102I>102V	528613T>C		0.01	0	0.05	0	0
PmUG01_10_v1	528616	A	missense	MDR1	PmUG01_10021600	101L>101G	528615A>C	528616A>C	0.01	0	0.05	0	0
PmUG01_11_v1	1240503	C	missense	AAT1	PmUG01_11034100	81N>81K	1240503C>A		0.01	0	0.05	0	0
PmUG01_11_v1	1240507	T	missense	AAT1	PmUG01_11034100	83Y>83K	1240507T>A		0.01	0	0.06	0	0
PmUG01_11_v1	1240694	A	missense	AAT1	PmUG01_11034100	145N>145S	1240694A>G		0.08	0.09	0	0	0.17
PmUG01_11_v1	1240711	T	missense	AAT1	PmUG01_11034100	151L>151M	1240711T>A		0.01	0.01	0	0	0
PmUG01_11_v1	1241461	G	missense	AAT1	PmUG01_11034100	401V>401L	1241461G>C		0.09	0.1	0	0	0.17
PmUG01_11_v1	1241620	A	missense	AAT1	PmUG01_11034100	454I>454L	1241620A>C		0.01	0.01	0	0	0
PmUG01_11_v1	1241724	A	missense	AAT1	PmUG01_11034100	488L>488F	1241724A>T		0.01	0	0.05	0	0
PmUG01_11_v1	2491536	A	missense	DHODH	PmUG01_11059500	20Y>20F	2491536A>T		0.06	0.07	0	0	0
PmUG01_11_v1	2491871	C	missense	DHODH	PmUG01_11059500	132P>132S	2491871C>T		0.01	0.02	0	0	0
PmUG01_11_v1	2493263	A	missense	DHODH	PmUG01_11059500	596R>596G	2493263A>G		0.01	0	0.05	0	0
PmUG01_12_v1	575732	A	missense	Kelch13	PmUG01_12021200	156M>156V	575732A>G		0.01	0	0.05	0	0
PmUG01_12_v1	576380	T	missense	Kelch13	PmUG01_12021200	372Y>372H	576380T>C		0.01	0.01	0	0	0
PmUG01_12_v1	576476	G	missense	Kelch13	PmUG01_12021200	404V>404I	576476G>A	576478T>A	0.01	0.01	0	0	0
PmUG01_12_v1	576779	A	missense	Kelch13	PmUG01_12021200	505T>505V	576779A>G	576780C>T	0.01	0.01	0	0	0
PmUG01_12_v1	576786	T	missense	Kelch13	PmUG01_12021200	507F>507Y	576786T>A		0.01	0.01	0	0	0
PmUG01_12_v1	577139	G	missense	Kelch13	PmUG01_12021200	625V>625I	577139G>A		0.01	0.02	0	0	0
PmUG01_12_v1	2740223	T	missense	MDR2	PmUG01_12069100	426V>426A	2740223T>C		0.7	0.72	0.72	1	0.5
PmUG01_12_v1	2740398	A	missense	MDR2	PmUG01_12069100	484L>484F	2740398A>T		0.07	0.08	0	1	0
PmUG01_12_v1	2741953	G	missense	MDR2	PmUG01_12069100	1003G>1003R	2741953G>A		0.07	0.08	0	0	0
PmUG01_12_v1	2741992	G	missense	MDR2	PmUG01_12069100	1016V>1016F	2741992G>T		0.47	0.52	0.1	0	0.8
PmUG01_12_v1	2742029	T	missense	MDR2	PmUG01_12069100	1028V>1028A	2742029T>C		1	1	1	1	1
PmUG01_12_v1	2742326	A	missense	MDR2	PmUG01_12069100	1127N>1127S	2742326A>G		0.27	0.21	0.74	0	0
PmUG01_12_v1	2742474	G	missense	MDR2	PmUG01_12069100	1176M>1176I	2742474G>A		0.01	0.01	0	0	0
PmUG01_12_v1	2742491	A	missense	MDR2	PmUG01_12069100	1182Y>1182C	2742491A>G		0.01	0.01	0	0	0
PmUG01_12_v1	2742583	A	missense	MDR2	PmUG01_12069100	1213N>1213Y	2742583A>T		0.03	0	0.25	0	0
PmUG01_12_v1	2742706	C	missense	MDR2	PmUG01_12069100	1254Q>1254K	2742706C>A		0.01	0.01	0	0	0
PmUG01_12_v1	2742708	G	missense	MDR2	PmUG01_12069100	1254Q>1254H	2742708G>T		0.01	0.01	0	0	0
PmUG01_12_v1	2742729	C	missense	MDR2	PmUG01_12069100	1261S>1261R	2742729C>A		0.01	0.01	0	0	0
PmUG01_12_v1	2742773	G	missense	MDR2	PmUG01_12069100	1276S>1276N	2742773G>A		0.01	0	0.11	0	0
PmUG01_12_v1	2742775	G	missense	MDR2	PmUG01_12069100	1277G>1277S	2742775G>A		0.01	0	0.11	0	0
PmUG01_12_v1	2742779	A	missense	MDR2	PmUG01_12069100	1278N>1278S	2742779A>G		0.01	0	0.11	0	0
PmUG01_12_v1	2742956	G	missense	MDR2	PmUG01_12069100	1337S>1337N	2742956G>A		0.02	0.02	0	0	0
PmUG01_13_v1	664406	T	missense	ATP4	PmUG01_13021900	1378I>1378V	664406T>C		0.01	0.01	0	0	0
PmUG01_13_v1	664631	T	missense	ATP4	PmUG01_13021900	1303K>1303E	664629C>T	664631T>C	0.01	0.01	0	0	0
PmUG01_13_v1	664675	C	missense	ATP4	PmUG01_13021900	1288G>1288A	664675C>G		0.01	0.01	0	0	0
PmUG01_13_v1	664689	T	missense	ATP4	PmUG01_13021900	1283I>1283M	664689T>C		0.01	0.01	0	0	0
PmUG01_13_v1	665761	G	missense	ATP4	PmUG01_13021900	926S>926C	665761G>C		0.01	0.01	0	0	0
PmUG01_13_v1	665933	T	missense	ATP4	PmUG01_13021900	869I>869V	665933T>C		0.01	0.01	0	0	0
PmUG01_13_v1	666164	C	missense	ATP4	PmUG01_13021900	792V>792I	666162A>T	666164C>T	0.01	0.01	0	0	0
PmUG01_13_v1	666167	C	missense	ATP4	PmUG01_13021900	791A>791S	666165A>G	666167C>A	0.01	0.01	0	0	0
PmUG01_13_v1	666187	C	missense	ATP4	PmUG01_13021900	784R>784Q	666187C>T		0.01	0.01	0	0	0
PmUG01_13_v1	666207	G	missense	ATP4	PmUG01_13021900	777N>777K	666207G>T		0.01	0.01	0	0	0
PmUG01_13_v1	666353	C	missense	ATP4	PmUG01_13021900	729E>729K	666353C>T		0.01	0	0	0	0.17
PmUG01_13_v1	666354	A	missense	ATP4	PmUG01_13021900	728N>728K	666354A>T		0.01	0	0	0	0.17
PmUG01_13_v1	666359	C	missense	ATP4	PmUG01_13021900	727E>727K	666359C>T		0.01	0	0	0	0.17
PmUG01_13_v1	666360	A	missense	ATP4	PmUG01_13021900	726N>726K	666360A>T		0.01	0	0	0	0.17
PmUG01_13_v1	666506	G	missense	ATP4	PmUG01_13021900	678L>678I	666506G>T		0.01	0.01	0	0	0
PmUG01_13_v1	666511	T	missense	ATP4	PmUG01_13021900	676N>676S	666511T>C		0.01	0.01	0	0	0
PmUG01_13_v1	666521	T	missense	ATP4	PmUG01_13021900	673T>673V	666520G>A	666521T>C	0.01	0.01	0	0	0
PmUG01_13_v1	666590	A	missense	ATP4	PmUG01_13021900	650S>650P	666588C>G	666590A>G	0.01	0.01	0	0	0
PmUG01_13_v1	667061	C	missense	ATP4	PmUG01_13021900	493V>493I	667059T>A	667061C>T	0.01	0.01	0	0	0
PmUG01_13_v1	667099	G	missense	ATP4	PmUG01_13021900	480A>480V	667099G>A		0.01	0.01	0	0	0
PmUG01_13_v1	667140	A	missense	ATP4	PmUG01_13021900	466N>466K	667140A>T		0.01	0.01	0	0	0
PmUG01_13_v1	667159	G	missense	ATP4	PmUG01_13021900	460T>460S	667158A>G	667159G>C	0.01	0.01	0	0	0
PmUG01_13_v1	667169	T	missense	ATP4	PmUG01_13021900	457I>457V	667169T>C		0.01	0.01	0	0	0
PmUG01_13_v1	667172	T	missense	ATP4	PmUG01_13021900	456I>456V	667172T>C		0.01	0.01	0	0	0
PmUG01_13_v1	667181	C	missense	ATP4	PmUG01_13021900	453V>453I	667181C>T		0.01	0.01	0	0	0
PmUG01_13_v1	667213	C	missense	ATP4	PmUG01_13021900	442R>442K	667213C>T		0.01	0.01	0	0	0
PmUG01_13_v1	667226	T	missense	ATP4	PmUG01_13021900	438I>438V	667226T>C		0.01	0.01	0	0	0
PmUG01_13_v1	667336	T	missense	ATP4	PmUG01_13021900	401N>401S	667335A>G	667336T>C	0.01	0.01	0	0	0
PmUG01_13_v1	667373	A	missense	ATP4	PmUG01_13021900	389S>389A	667373A>C		0.01	0.01	0	0	0
PmUG01_13_v1	667385	T	missense	ATP4	PmUG01_13021900	385T>385S	667385T>A		0.01	0.01	0	0	0
PmUG01_13_v1	667387	T	missense	ATP4	PmUG01_13021900	384Y>384L	667386A>C	667387T>A	0.01	0.01	0	0	0
PmUG01_13_v1	667391	C	missense	ATP4	PmUG01_13021900	383D>383N	667391C>T		0.01	0.01	0	0	0
PmUG01_13_v1	667397	G	missense	ATP4	PmUG01_13021900	381P>381A	667395C>T	667397G>C	0.01	0.01	0	0	0
PmUG01_13_v1	667400	T	missense	ATP4	PmUG01_13021900	380I>380V	667398A>T	667400T>C	0.01	0.01	0	0	0
PmUG01_13_v1	667467	T	missense	ATP4	PmUG01_13021900	357E>357D	667467T>A		0.01	0.01	0	0	0
PmUG01_13_v1	667472	C	missense	ATP4	PmUG01_13021900	356V>356F	667470T>A	667472C>A	0.01	0.01	0	0	0
PmUG01_13_v1	667514	T	missense	ATP4	PmUG01_13021900	342I>342L	667514T>G		0.01	0.01	0	0	0
PmUG01_13_v1	667556	T	missense	ATP4	PmUG01_13021900	328I>328V	667556T>C		0.01	0.01	0	0	0
PmUG01_13_v1	667997	C	missense	ATP4	PmUG01_13021900	181A>181S	667997C>A		0.01	0.01	0	0	0
PmUG01_13_v1	667999	C	missense	ATP4	PmUG01_13021900	180R>180T	667999C>G		0.01	0.01	0	0	0
PmUG01_13_v1	668408	A	missense	ATP4	PmUG01_13021900	44Y>44N	668408A>T		0.01	0.01	0	0	0
PmUG01_13_v1	668505	A	missense	ATP4	PmUG01_13021900	11N>11K	668505A>T		0.07	0	0.52	1	0
PmUG01_14_v1	1656713	A	missense	PPPK-DHPS	PmUG01_14045500	451I>451T	1656713A>G		0.01	0.01	0	0	0
PmUG01_14_v1	1656842	A	missense	PPPK-DHPS	PmUG01_14045500	408M>408T	1656842A>G		0.02	0.02	0	0	0
PmUG01_14_v1	1656941	G	missense	PPPK-DHPS	PmUG01_14045500	375A>375G	1656941G>C		0.13	0.15	0	0	0.17
PmUG01_14_v1	1656944	G	missense	PPPK-DHPS	PmUG01_14045500	374S>374F	1656944G>A		0.01	0.01	0	0	0
PmUG01_14_v1	1656945	A	missense	PPPK-DHPS	PmUG01_14045500	374S>374H	1656944G>T	1656945A>G	0.01	0.01	0	0	0
PmUG01_14_v1	1657487	C	missense	PPPK-DHPS	PmUG01_14045500	193R>193I	1657487C>A		0.13	0.16	0	0	0
PmUG01_14_v1	1657652	G	missense	PPPK-DHPS	PmUG01_14045500	138T>138I	1657652G>A		0.01	0.01	0	0	0
PmUG01_14_v1	1657704	C	missense	PPPK-DHPS	PmUG01_14045500	121V>121M	1657704C>T		0.01	0.01	0	0	0
PmUG01_14_v1	1936058	G	missense	AP2-MU	PmUG01_14053100	103V>103I	1936058G>A	1936060C>A	0.01	0	0.05	0	0
PmUG01_14_v1	1936443	C	missense	AP2-MU	PmUG01_14053100	231P>231Q	1936443C>A	1936444C>A	0.01	0.01	0	0	0
PmUG01_14_v1	1936451	A	missense	AP2-MU	PmUG01_14053100	234N>234H	1936451A>C		0.01	0.01	0	0	0
PmUG01_14_v1	1936646	A	missense	AP2-MU	PmUG01_14053100	299N>299Y	1936646A>T		0.08	0	0.7	0	0
PmUG01_14_v1	1936705	G	missense	AP2-MU	PmUG01_14053100	318M>318I	1936705G>A		0.02	0.03	0	0	0
PmUG01_14_v1	1937129	G	missense	AP2-MU	PmUG01_14053100	460A>460S	1937129G>T		0.02	0.02	0	0	0
PmUG01_14_v1	1937138	G	missense	AP2-MU	PmUG01_14053100	463V>463F	1937138G>T		0.02	0.02	0	0	0
PmUG01_14_v1	2474672	A	missense	MRP2	PmUG01_14063400	2173I>2173M	2474672A>C		0.01	0.02	0	0	0
PmUG01_14_v1	2474712	A	missense	MRP2	PmUG01_14063400	2160L>2160S	2474712A>G		0.01	0.02	0	0	0
PmUG01_14_v1	2475164	A	missense	MRP2	PmUG01_14063400	2009I>2009M	2475164A>C		0.09	0.11	0	0	0
PmUG01_14_v1	2475264	G	missense	MRP2	PmUG01_14063400	1976T>1976I	2475264G>A		0.1	0	0.7	0	0
PmUG01_14_v1	2475649	T	missense	MRP2	PmUG01_14063400	1848T>1848A	2475649T>C		0.13	0.16	0	0	0
PmUG01_14_v1	2475671	A	missense	MRP2	PmUG01_14063400	1840N>1840K	2475671A>T		0.01	0.01	0	0	0
PmUG01_14_v1	2475782	A	missense	MRP2	PmUG01_14063400	1803D>1803E	2475782A>T	2475782A>C	0.13	0.03	0.88	0	0
PmUG01_14_v1	2475929	C	missense	MRP2	PmUG01_14063400	1754M>1754I	2475929C>T		0.01	0.01	0	0	0
PmUG01_14_v1	2476296	T	missense	MRP2	PmUG01_14063400	1632K>1632I	2476296T>A		0.01	0.02	0	0	0
PmUG01_14_v1	2476566	G	missense	MRP2	PmUG01_14063400	1542S>1542L	2476566G>A		0.03	0.03	0	0	0
PmUG01_14_v1	2476599	G	missense	MRP2	PmUG01_14063400	1531T>1531I	2476599G>A		0.01	0.02	0	0	0
PmUG01_14_v1	2476612	C	missense	MRP2	PmUG01_14063400	1527V>1527L	2476612C>A		0.01	0.02	0	0	0
PmUG01_14_v1	2476621	C	missense	MRP2	PmUG01_14063400	1524V>1524I	2476621C>T		0.01	0.02	0	0	0
PmUG01_14_v1	2476635	G	missense	MRP2	PmUG01_14063400	1519A>1519V	2476635G>A		0.52	0.46	0.94	1	0.5
PmUG01_14_v1	2476765	T	missense	MRP2	PmUG01_14063400	1476M>1476L	2476765T>A		0.01	0.02	0	0	0
PmUG01_14_v1	2477059	G	missense	MRP2	PmUG01_14063400	1378L>1378F	2477059G>A		0.01	0.01	0	0	0
PmUG01_14_v1	2477548	A	missense	MRP2	PmUG01_14063400	1215L>1215I	2477548A>T		0.09	0	0.81	0	0
PmUG01_14_v1	2477578	T	missense	MRP2	PmUG01_14063400	1205I>1205L	2477578T>A		0.01	0.01	0	0	0
PmUG01_14_v1	2477839	T	missense	MRP2	PmUG01_14063400	1118I>1118F	2477837T>A	2477839T>A	0.01	0	0.06	0	0
PmUG01_14_v1	2478259	C	missense	MRP2	PmUG01_14063400	978V>978I	2478259C>T		0.01	0.02	0	0	0
PmUG01_14_v1	2478542	G	missense	MRP2	PmUG01_14063400	883S>883R	2478542G>T		0.04	0.04	0	0	0
PmUG01_14_v1	2478705	C	missense	MRP2	PmUG01_14063400	829G>829D	2478705C>T		0.01	0.01	0	0	0
PmUG01_14_v1	2479063	A	missense	MRP2	PmUG01_14063400	710Y>710N	2479063A>T		0.05	0	0.43	0	0
PmUG01_14_v1	2479066	G	missense	MRP2	PmUG01_14063400	709H>709Y	2479066G>A		0.02	0.02	0	0	0
PmUG01_14_v1	2479155	G	missense	MRP2	PmUG01_14063400	679T>679S	2479155G>C		0.64	0.58	1	1	0.67
PmUG01_14_v1	2479284	A	missense	MRP2	PmUG01_14063400	636V>636A	2479284A>G		0.01	0	0.09	0	0
PmUG01_14_v1	2479300	C	missense	MRP2	PmUG01_14063400	631V>631I	2479300C>T		0.67	0.65	0.88	1	0
PmUG01_14_v1	2479326	T	missense	MRP2	PmUG01_14063400	622N>622S	2479326T>C		0.01	0.01	0	0	0
PmUG01_14_v1	3475374	C	missense	Coronin	PmUG01_14084400	135P>135S	3475374C>T		0.01	0.01	0	0	0
PmUG01_14_v1	3475981	C	missense	Coronin	PmUG01_14084400	337T>337N	3475981C>A		0.01	0	0.05	0	0
PmUG01_14_v1	3475990	G	missense	Coronin	PmUG01_14084400	340R>340K	3475990G>A		0.01	0	0.05	0	0
PmUG01_14_v1	3476320	A	missense	Coronin	PmUG01_14084400	450D>450V	3476320A>T		0.03	0.04	0	0	0
*Frequencies counted not including individuals with missing data at that position

[truncated: 2 more sheets: SD11, SD12]
